# Supplementary material for: Taxonomic studies of the Lygephila lubrica (Freyer, 1842) species complex with notes on other species in the genus (Lepidoptera, Erebidae, Toxocampinae)
Source: Zookeys. 2014 Nov 5;(452):107–29. doi: 10.3897/zookeys.452.8152 (PMC4258635; doi:10.3897/zookeys.452.8152)
Supplement: XML Treatment for Lygephila lubrica lubrica [file zookeys.452.8152-treatment1.xml]

<!DOCTYPE tp:taxon-treatment
  PUBLIC "-//TaxonX//DTD Taxonomic Treatment Publishing DTD v0 20100105//EN" "tax-treatment-NSO.dtd">
<tp:taxon-treatment xmlns:tp="http://www.plazi.org/taxpub"><tp:treatment-meta><kwd-group><label>Taxon classification</label><kwd><named-content content-type="kingdom">Animalia</named-content></kwd><kwd><named-content content-type="order">Lepidoptera</named-content></kwd><kwd><named-content content-type="family">Erebidae</named-content></kwd></kwd-group><mixed-citation publication-type="journal"><person-group><name><surname>Pekarsky</surname><given-names>Oleg</given-names></name></person-group><article-title>Taxonomic studies of the  <italic><tp:taxon-name><tp:taxon-name-part taxon-name-part-type="genus">Lygephila</tp:taxon-name-part> <tp:taxon-name-part taxon-name-part-type="species">lubrica</tp:taxon-name-part></tp:taxon-name></italic> (Freyer, 1842) species complex with notes on other species in the genus (<tp:taxon-name><tp:taxon-name-part taxon-name-part-type="order">Lepidoptera</tp:taxon-name-part></tp:taxon-name>, <tp:taxon-name><tp:taxon-name-part taxon-name-part-type="family">Erebidae</tp:taxon-name-part></tp:taxon-name>, <tp:taxon-name><tp:taxon-name-part taxon-name-part-type="subfamily">Toxocampinae</tp:taxon-name-part></tp:taxon-name>)</article-title><source>Zookeys</source><day>5</day><month>11</month><year>2014</year><volume>2014</volume><issue>452</issue><fpage>107</fpage><lpage>129</lpage><pub-id pub-id-type="doi">10.3897/zookeys.452.8152</pub-id></mixed-citation></tp:treatment-meta><tp:nomenclature><tp:taxon-name>
                            <tp:taxon-name-part taxon-name-part-type="genus">Lygephila</tp:taxon-name-part>
                            <tp:taxon-name-part taxon-name-part-type="species">lubrica</tp:taxon-name-part>
                            <tp:taxon-name-part taxon-name-part-type="subspecies">lubrica</tp:taxon-name-part>
                        </tp:taxon-name><tp:taxon-authority>(Freyer, 1846)</tp:taxon-authority><xref ref-type="fig" rid="F1">Figs 1–10</xref><tp:nomenclature-citation-list><tp:nomenclature-citation><tp:taxon-name><tp:taxon-name-part taxon-name-part-type="genus">Ophiusa</tp:taxon-name-part> <tp:taxon-name-part taxon-name-part-type="species">lubrica</tp:taxon-name-part></tp:taxon-name><comment> Freyer, 1846, Neuere Beiträge zur Schmetterlingskunde mit Abbildungen nach der Natur. 6: 7, Tab. 483, fig. 4. (TL: not given)</comment></tp:nomenclature-citation><tp:nomenclature-citation><tp:taxon-name><tp:taxon-name-part taxon-name-part-type="genus">Lygephila</tp:taxon-name-part> <tp:taxon-name-part taxon-name-part-type="species">lubrica</tp:taxon-name-part> <tp:taxon-name-part taxon-name-part-type="subspecies">sublubrica</tp:taxon-name-part></tp:taxon-name><comment> (Staudinger, 1896);</comment></tp:nomenclature-citation><tp:nomenclature-citation><tp:taxon-name><tp:taxon-name-part taxon-name-part-type="genus">Toxocampa</tp:taxon-name-part> <tp:taxon-name-part taxon-name-part-type="species">lubrica</tp:taxon-name-part> <tp:taxon-name-part taxon-name-part-type="infraspecific-rank">var.</tp:taxon-name-part> <tp:taxon-name-part taxon-name-part-type="variety">sublubrica</tp:taxon-name-part></tp:taxon-name><comment> Staudinger, 1896, Deutsche Entomologische Zeitschrift Iris 8: 271. (TL: [Mongolia, Uliastai], Uliassutai)</comment></tp:nomenclature-citation></tp:nomenclature-citation-list></tp:nomenclature><tp:treatment-sec sec-type="Type material examined"><title>Type material examined.</title><p><italic><tp:taxon-name><tp:taxon-name-part taxon-name-part-type="genus">Lygephila</tp:taxon-name-part> <tp:taxon-name-part taxon-name-part-type="species">lubrica</tp:taxon-name-part> <tp:taxon-name-part taxon-name-part-type="subspecies">sublubrica</tp:taxon-name-part></tp:taxon-name></italic> (Staudinger, 1896), <bold>Type</bold> ♂, [Mongolia, Uliastai], Uliassataj, slide No. WB12 (coll. MNHU).</p></tp:treatment-sec><tp:treatment-sec sec-type="Additional material examined"><title>Additional material examined.</title><p>2 ♂♂ &amp; 1 ♀, Russia, C Tuva, W of Ujukskyi Mts, Kamennyi riv. valley, h=800–1000 m, 11–20.07.2003, leg. S. Vaschenko, slide Nos: OP1955m, OP2438m, OP1956f (coll. O. Pekarsky); 1 ♂, Russia, Altai Mts, 700 m, Kupchegen, 23–25.VII.2002, leg. Hácz &amp; Juhász, slide No. OP1962m (coll. O. Pekarsky); 1 ♂, Russia, NW Altai Mts, Tigireksky ridge, slide No. AV0907 (coll. A. Volynkin); 1 ♂ Russia, Altai rep., Aktash, 1400 m, 12–14.VIII.2010, leg. R. Yakovlev, slide No. OP2439m (coll. O. Pekarsky); 1 ♀, Russia, SE Altai Mts, Aktash vill., slide No. AV0906 (coll. A. Volynkin); 1 ♂, Mongolia, Central aim., Nr. 1148, leg. Z. Kaszab, slide No. LR1401m (coll. HNHM); 1 ♂, Mongolia, Chövsgöl aimak, Nr. 1128, leg. Z. Kaszab, slide No. LR1402m (coll. HNHM); 1 ♀, Mongolia, Central aimak, 26 km O von Somon Lun, 1180 m, Nr. 260, 3.VIII.1964, leg. Z. Kaszab, slide No. OP2010f (coll. HNHM); 1 ♂ &amp; 2 ♀♀, Mongolia, Selenga aimak, Orhon v., Sir Orhon, 715 m, <named-content xmlns:xlink="http://www.w3.org/1999/xlink" content-type="dwc:verbatimCoordinates" xlink:type="simple">N49°08'956", E105°15'099"</named-content>, 3–4.07.2004, leg. K. Gaskó, slide Nos: OP2296m, OP2295f, OP2297f (coll. P. Gyulai); 1 ♂, [Kazakhstan], Russia, Uralsk, 1937.VII., ex coll. Velez, slide No. LR1403m, (coll. HNHM); 1 ♂ &amp; 1 ♀, [Kazakhstan], Uralsk, slide Nos: Hacker2536m/ZSM2510m, Hacker2334f/ZSM2508f (coll. ZSM); 1 ♂ &amp; 1 ♀, Russia, S Ural, Orenburg reg., Donskoe vill., Verbljushka Mt., 25–29.6.2009, leg. L. Srnka, slide Nos: OP2124m, OP2125f (coll. O. Pekarsky); 4 ♂♂ &amp; 1 ♀, Russia, Bashkortostan, Yantysh vill., 29–31.VII.2011 slide Nos: OP2005m, OP2007m, OP2440m, OP2441m, OP2006f (coll. O. Pekarsky); 1 ♂ &amp; 1 ♀, Russia, Kabardino-Balkaria, C Caucasus Mts, Bydyk, 1250m, 18.7.2012, leg. L. Srnka, slide Nos: OP2151m, OP2152f (coll. O. Pekarsky); 1 ♀, Kasakhstan, 40 km W Ust Kamenogorsk, Kalbinski Altai, Monastyri, 600 m, 06.08.1994, leg. Lukhtanov, slide No. OP2013f (coll. P. Gyulai); 1 ♂, Kazakhstan, Boro-Khoro Mts, 30km N of Panfilov, (20 km from Chinese border), <named-content xmlns:xlink="http://www.w3.org/1999/xlink" content-type="dwc:verbatimCoordinates" xlink:type="simple">N44°29'765" E80°03'848"</named-content>, 1830 m, 30.06.2010, leg. S.K. Korb, slide No. OP2083m (coll. O. Pekarsky); 1 ♂, Kirgizstan, Inner Tjan-Shan, Min-Kush circ., 2300 m, 2.08.2000, leg. I. Pljushtch, slide No. OP2004m (coll. O. Pekarsky); 1 ♂ &amp; 1 ♀, Kyrgyzstan, Naryn reg., Kekemeren river, n., Sarykamysh, 1400 m, 6–8.07.1996, leg. V.A. Lukhtanov, slide Nos: OP2015m, OP2016f (coll. P. Gyulai); 1 ♂, [Kyrhyzstan], Issykkul, Tianschan, 949, ex coll. Kotzsch, slide No. OP2426m (coll. ZFMK); 2 ♀♀, China, Xinyiang [Xinjiang] – Uygur, Boro Horo Shan, Balguntay city, 2000 m, 13.7.1996, leg. Nykl, slide Nos: OP2011f, OP2012f (coll. P. Gyulai); 1 ♂, China, Boro Boro shan, Balguntay city, 2000 m, 13.7.1996, slide No. OP2289m (coll. P. Gyulai); 1 ♀, Aksu Bakalik, Anf. VI.1912, ex coll. Rückbeil, slide No. OP2339f (coll. ZSM); 1 ♂, Aksu Bakalik, Anf. VI.1912, ex coll. Rückbeil, slide No. OP2338m (coll. ZSM); 1 ♂, [China], Aksu, [19]11, 225, ZFMK76/64 Boppard, slide No. OP2427m (coll. ZFMK); 1 ♂, Mongolia, Uliasutai, slide No. 0326Matov (coll. ZISP); 1 ♂, [Mongolia], Uliassatai, 946, ex coll. Kotzsch, 8/57, slide No. OP2428m (coll. ZFMK); 1 ♂ &amp; 1 ♀, SW Mongolia, Hovd aimak, Bodonchijn-Gol basin, Hundij-Gol riv. valley, 1600 m, <named-content xmlns:xlink="http://www.w3.org/1999/xlink" content-type="dwc:verbatimCoordinates" xlink:type="simple">46°06’N; 92°30’E</named-content>, 3.vii.2010, leg. E. Guskova &amp; R. Yakovlev, slide Nos: OP1957m, OP1958f (coll. O. Pekarsky); 2 ♂♂, W Mongolia, Hovd aimak, near Erdene-Buren somon, h=1 400 m, 04.07.2007, leg. Yakovlev R.V. &amp; Guskova E.V., slide Nos: AV0283, AV0285 (coll. A. Volynkin); 1 ♂ &amp; 1 ♀, Mongolia, Hovd Aimak, Altaj Mts, 10 km NE of Dott, 2000 m, 10.08.1996, leg. S. Farkas &amp; I.Zs. Tóth, slide No. OP2290m, OP2291f (coll. P. Gyulai); 2 ♂♂ &amp; 1 ♀, W Mongolia, Hovd aimak, near Erdene-Buren-Somon, 1400 m, 1.07.2010, 2500–2850 m, leg. R. Yakovlev, E. Guskova, slide Nos: OP2350m, OP2351m, OP2352f (coll. O. Pekarsky); 1 ♂, Mongolia, Bulgan aimak, 54 km W of Erdenecant, 1260 m, <named-content xmlns:xlink="http://www.w3.org/1999/xlink" content-type="dwc:verbatimCoordinates" xlink:type="simple">104°05’E 47°05’N</named-content>, 22.07.1987, leg. L. Peregovits, M. Hreblay &amp; T. Stéger, slide No. OP2008m (coll. HNHM); 1 ♂, Mongolia, [Khentii] Chentaj aimak, Tsenkher-Mandal, Modoto, 1600–1800 m, 9–14.07.1984, leg. K. Cerny, slide No. GB2550m, (coll. G. Behounek); 1 ♂, [Russia], Yakovlevka Spas. u., Ussur. kr., 12.VIII.[1]926, [leg.] D’iakonv Filip’ev (in russian), slide No. 0330Matov, (coll. ZISP); 1 ♀, Russia, Primorsky ter., Lesozavodsk reg., Innokentievka, 26–30.VIII.[19]94, slide No. OP2298f (coll. P. Gyulai); 1 ♀, [China], Mien-shan (Prov. Shansi), Obere Höhe ca. 2000 m, 2.8.1937. [leg.] H. Höne, slide No. OP2423f, 2 ♂♂, 9.8.1937, slide Nos: OP2421m, OP2425m, 1 ♂, 13.8.1937, slide No. OP2422m (coll. ZFMK); 1 ♀, [China], Tapaishan im Tsinling, Sued-Shensi, Ca. 3000 m, 17.6.1936, [leg.] H. Höne, slide No. OP2424f (coll. ZFMK).</p></tp:treatment-sec><tp:treatment-sec sec-type="Taxonomy"><title>Taxonomy.</title><p><italic><tp:taxon-name><tp:taxon-name-part taxon-name-part-type="genus">Lygephila</tp:taxon-name-part> <tp:taxon-name-part taxon-name-part-type="species">lubrica</tp:taxon-name-part></tp:taxon-name></italic> was described in 1846 by Freyer in the genus <italic><tp:taxon-name><tp:taxon-name-part taxon-name-part-type="genus">Ophiusa</tp:taxon-name-part></tp:taxon-name></italic>. The exact type locality was not given in the original paper and also there was no information about the types. In 1896, Staudinger supposed during the description of <tp:taxon-name><tp:taxon-name-part taxon-name-part-type="genus">Toxocampa</tp:taxon-name-part> <tp:taxon-name-part taxon-name-part-type="species">lubrica</tp:taxon-name-part> <tp:taxon-name-part taxon-name-part-type="infraspecific-rank">var.</tp:taxon-name-part> <tp:taxon-name-part taxon-name-part-type="variety">sublubrica</tp:taxon-name-part></tp:taxon-name>, that <italic><tp:taxon-name><tp:taxon-name-part taxon-name-part-type="genus">Ophiusa</tp:taxon-name-part> <tp:taxon-name-part taxon-name-part-type="species">lubrica</tp:taxon-name-part></tp:taxon-name></italic> was described by Freyer from Altai: «Freyer sagt von seiner <italic><tp:taxon-name><tp:taxon-name-part taxon-name-part-type="species">Lubrica</tp:taxon-name-part></tp:taxon-name></italic> nur, dass er sie von Kindermann erhielt; es muss sicher die von diesem Sammler im Altai gefundene Art sein, von der ich drei Stücke aus Lederer’s Sammlung besitze». Based on this assumption the type locality of <italic><tp:taxon-name><tp:taxon-name-part taxon-name-part-type="genus">Lygephila</tp:taxon-name-part> <tp:taxon-name-part taxon-name-part-type="species">lubrica</tp:taxon-name-part></tp:taxon-name></italic> is most probably “Russian Altai” near Ust-Bukhtarminsk settlement (not existing now), which was located near the junction of the Bukhtarma and Irtysh rivers in the modern territory of Kazakhstan. Staudinger &amp; Wocke (1871) placed this species in the genus <italic><tp:taxon-name><tp:taxon-name-part taxon-name-part-type="genus">Toxocampa</tp:taxon-name-part></tp:taxon-name></italic>, and later <xref ref-type="bibr" rid="B11">Staudinger (1896)</xref> described a variation named as <italic><tp:taxon-name><tp:taxon-name-part taxon-name-part-type="subspecies">sublubrica</tp:taxon-name-part></tp:taxon-name></italic> from Uliastai on the western edge of Khangai Mountains in the western part of Mongolia. The type specimen of <italic><tp:taxon-name><tp:taxon-name-part taxon-name-part-type="subspecies">sublubrica</tp:taxon-name-part></tp:taxon-name></italic> was not found in the collection of MNHU in Berlin however the genitalia slide made by Edward Wiltshire is in the museum (genitalia slide collection, Figs <xref ref-type="fig" rid="F4">27</xref>, <xref ref-type="fig" rid="F4">28</xref>). The current combination – <italic><tp:taxon-name><tp:taxon-name-part taxon-name-part-type="genus">Lygephila</tp:taxon-name-part> <tp:taxon-name-part taxon-name-part-type="species">lubrica</tp:taxon-name-part></tp:taxon-name></italic> – occurs first in <xref ref-type="bibr" rid="B9">Sheljuzhko (1967)</xref> and later in <xref ref-type="bibr" rid="B8">Ronkay (1983)</xref>. The taxon <italic><tp:taxon-name><tp:taxon-name-part taxon-name-part-type="subspecies">sublubrica</tp:taxon-name-part></tp:taxon-name></italic> is considered as a subspecies of <italic><tp:taxon-name><tp:taxon-name-part taxon-name-part-type="genus">Lygephila</tp:taxon-name-part> <tp:taxon-name-part taxon-name-part-type="species">lubrica</tp:taxon-name-part></tp:taxon-name></italic> in these two works. <xref ref-type="bibr" rid="B7">Poole (1989)</xref> incorrectly treated <italic><tp:taxon-name><tp:taxon-name-part taxon-name-part-type="genus">Lygephila</tp:taxon-name-part> <tp:taxon-name-part taxon-name-part-type="species">lubrica</tp:taxon-name-part></tp:taxon-name></italic> (Freyer, 1842) as a new combination, and listed <tp:taxon-name><tp:taxon-name-part taxon-name-part-type="genus">Toxocampa</tp:taxon-name-part> <tp:taxon-name-part taxon-name-part-type="species">lubrica</tp:taxon-name-part> <tp:taxon-name-part taxon-name-part-type="infraspecific-rank">var.</tp:taxon-name-part> <tp:taxon-name-part taxon-name-part-type="variety">sublubrica</tp:taxon-name-part></tp:taxon-name> Staudinger, 1896 and <tp:taxon-name><tp:taxon-name-part taxon-name-part-type="genus">Toxocampa</tp:taxon-name-part> <tp:taxon-name-part taxon-name-part-type="species">lubrica</tp:taxon-name-part> <tp:taxon-name-part taxon-name-part-type="infraspecific-rank">var.</tp:taxon-name-part> <tp:taxon-name-part taxon-name-part-type="variety">lubrosa</tp:taxon-name-part></tp:taxon-name> Staudinger, 1901, and have been listed as such in subsequent works (e.g., <xref ref-type="bibr" rid="B3">Goater et al. 2003</xref>; <xref ref-type="bibr" rid="B5">Kononenko 2010</xref>).</p></tp:treatment-sec><tp:treatment-sec sec-type="Diagnosis"><title>Diagnosis.</title><p>The main external distinctive feature of the species is the brownish-grey ground colour of forewings and hindwings. <italic><tp:taxon-name><tp:taxon-name-part taxon-name-part-type="genus">Lygephila</tp:taxon-name-part> <tp:taxon-name-part taxon-name-part-type="species">lubrica</tp:taxon-name-part></tp:taxon-name></italic> differs from the externally somewhat similar <italic><tp:taxon-name><tp:taxon-name-part taxon-name-part-type="genus">Lygephila</tp:taxon-name-part> <tp:taxon-name-part taxon-name-part-type="species">lubrosa</tp:taxon-name-part></tp:taxon-name></italic> by its characteristic brownish-grey ground color of the forewings; from <italic><tp:taxon-name><tp:taxon-name-part taxon-name-part-type="genus">Lygephila</tp:taxon-name-part> <tp:taxon-name-part taxon-name-part-type="species">kazachkaratavika</tp:taxon-name-part></tp:taxon-name></italic> by more unicolorous forewings with a less-developed pattern; and from both related species by its brownish hindwings, which are generally ochreous in the two latter species. The differences in the genitalia structures among the three similar species are easily recognisable in both sexes. In males, the uncus dilation in <italic><tp:taxon-name><tp:taxon-name-part taxon-name-part-type="genus">Lygephila</tp:taxon-name-part> <tp:taxon-name-part taxon-name-part-type="species">lubrica</tp:taxon-name-part></tp:taxon-name></italic> is wider than in <italic><tp:taxon-name><tp:taxon-name-part taxon-name-part-type="genus">Lygephila</tp:taxon-name-part> <tp:taxon-name-part taxon-name-part-type="species">lubrosa</tp:taxon-name-part></tp:taxon-name></italic>, but narrower than in <italic><tp:taxon-name><tp:taxon-name-part taxon-name-part-type="genus">Lygephila</tp:taxon-name-part> <tp:taxon-name-part taxon-name-part-type="species">kazachkaratavika</tp:taxon-name-part></tp:taxon-name></italic>, and the ampulla is more proximal, closer to the middle of the valve, than in the two other species; in the females, the cleft on the posterior margin of the antrum is U-shaped or V-shaped in <italic><tp:taxon-name><tp:taxon-name-part taxon-name-part-type="genus">Lygephila</tp:taxon-name-part> <tp:taxon-name-part taxon-name-part-type="species">lubrica</tp:taxon-name-part></tp:taxon-name></italic>, whereas in <italic><tp:taxon-name><tp:taxon-name-part taxon-name-part-type="genus">Lygephila</tp:taxon-name-part> <tp:taxon-name-part taxon-name-part-type="species">lubrosa</tp:taxon-name-part></tp:taxon-name></italic> it is evenly concave; in <italic><tp:taxon-name><tp:taxon-name-part taxon-name-part-type="genus">Lygephila</tp:taxon-name-part> <tp:taxon-name-part taxon-name-part-type="species">kazachkaratavika</tp:taxon-name-part></tp:taxon-name></italic> the ostium cleft is deep, narrow, slit-like.</p></tp:treatment-sec><tp:treatment-sec sec-type="Description"><title>Description.</title><p>Wingspan 37–50 mm, on average 42–48 mm. Head and body brownish grey; collar dark chocolate brown. Forewing brownish grey, sometimes dark brown; subbasal line indistinct; antemedial line arched, consisting of two elongated patches; medial fascia diffuse, wide and waved, with two costal patches; reniform stigma approximately triangular, dark brown, sometimes with sharp extension at inner corner and with satellite streak-like spots on outer margin; orbicular stigma as small white dot; postmedial line distinct; subterminal line with light fascia; terminal line a black sinuous stripe. Hindwing varies from brown to greyish brown; transverse line distinct; narrow discal spot present on underside; outer dark third with defuse inner margin; fringes as ground color.</p><p><bold>Male genitalia</bold> (Figs <xref ref-type="fig" rid="F3">21</xref>–<xref ref-type="fig" rid="F4">32</xref>, <xref ref-type="fig" rid="F6">39</xref>–<xref ref-type="fig" rid="F6">41</xref>). Uncus with short stem and dilated distal two thirds, apex with fine tip, anal tube membranous with characteristic oval hardening of tissue - scaphial crown on scaphium and sclerotized fig on subscaphium; valva elongated, relatively wide with parallel margins, valval apex rounded; clasper digitiform, slightly curved towards costa, situated rather far from apex. Aedeagus straight, long, tubular. Vesica globular, multidiverticulate, membranous; 1<sup>st</sup> subbasal diverticulum small, adjacent to 2<sup>nd</sup> terminal diverticulum; medial diverticulum large, tapering, with medium-large oblong chamber at base; 1<sup>st</sup> terminal diverticulum large, more or less wedge shaped with one part densely scobinated and membranous, cauliflower-like, opposite part bears numerous small pockets; 2<sup>nd</sup> terminal diverticulum tubular, scobinated on top; 3<sup>rd</sup> terminal diverticulum irregular shaped with large rectangular scobinated basal part and membranous cylindrical extension; 4<sup>th</sup> terminal diverticulum medium sized, situated between 1<sup>st</sup> and 3<sup>rd</sup> medial diverticulum; 2<sup>nd</sup> subbasal diverticulum small, tubular, sometimes chili-pepper-like (Fig. <xref ref-type="fig" rid="F6">41</xref>), terminal tube membranous, as long as aedeagus, opening point of terminal tube located subbasally near carina.</p><!--PageBreak--><p><bold>Female genitalia</bold> (Figs <xref ref-type="fig" rid="F8">46</xref>–<xref ref-type="fig" rid="F8">57</xref>). Ovipositor relatively large, broad, papillae anales hairy with long setae on apical edges. Apophyses anteriores stout, apophyses posteriores thin, longer than apophyses anteriores. Ostium broad, antrum tapering, funnel shaped, posterior margin incised producing large U-shaped cleft; ductus bursae small, inflated with ventral sclerotized ribbon; appendix bursae small; corpus bursae membranous, ovoid.</p><fig id="F1" position="float" orientation="portrait"><label>Figures 1–10.</label><caption><p>Adults. <italic><tp:taxon-name><tp:taxon-name-part taxon-name-part-type="genus">Lygephila</tp:taxon-name-part> <tp:taxon-name-part taxon-name-part-type="species">lubrica</tp:taxon-name-part></tp:taxon-name></italic> <bold>1</bold> ♂, Russia, Orenburg <bold>2</bold> ♀, Russia, Orenburg <bold>3</bold> ♂, Kazakhstan, Boro-Khoro Mts <bold>4</bold> ♀, Kabardino-Balkaria, Bydyk <bold>5</bold> ♀, Kyrgyzstan, Naryn reg. <bold>6</bold> ♀, China, Xinyiang – Uygur <bold>7</bold> ♂, Russia, Altai, Kupchegen <bold>8</bold> ♀, Russia, Tuva <bold>9</bold> ♂, SW Mongolia, Hovd aimak <bold>10</bold> ♀, SW Mongolia, Hovd aimak.</p></caption><graphic xmlns:xlink="http://www.w3.org/1999/xlink" xlink:href="zookeys-452-107-g001.jpg" position="float" orientation="portrait" xlink:type="simple" id="oo_33681.jpg"/></fig></tp:treatment-sec><tp:treatment-sec sec-type="Distribution"><title>Distribution.</title><p>Siberian. Distributed from Zaporozhie region of Ukraine to Rostov, Samara, Povolzhie regions to Ural of Russia through Kazakhstan, Russian Altai and northern Mongolia.</p></tp:treatment-sec><tp:treatment-sec><!--Section generated to contain objects referenced in tp:taxon-treatment.--><fig id="F4" position="float" orientation="portrait"><label>Figures 27–32.</label><caption><p>Clasping apparatus and genitalia slide. <italic><tp:taxon-name><tp:taxon-name-part taxon-name-part-type="genus">Lygephila</tp:taxon-name-part> <tp:taxon-name-part taxon-name-part-type="species">lubrica</tp:taxon-name-part></tp:taxon-name></italic>.</p></caption><graphic xmlns:xlink="http://www.w3.org/1999/xlink" xlink:href="zookeys-452-107-g004.jpg" position="float" orientation="portrait" xlink:type="simple" id="oo_33684.jpg"/></fig><fig id="F3" position="float" orientation="portrait"><label>Figures 21–26.</label><caption><p>Clasping apparatus. <italic><tp:taxon-name><tp:taxon-name-part taxon-name-part-type="genus">Lygephila</tp:taxon-name-part> <tp:taxon-name-part taxon-name-part-type="species">lubrica</tp:taxon-name-part></tp:taxon-name></italic>.</p></caption><graphic xmlns:xlink="http://www.w3.org/1999/xlink" xlink:href="zookeys-452-107-g003.jpg" position="float" orientation="portrait" xlink:type="simple" id="oo_33683.jpg"/></fig><fig id="F6" position="float" orientation="portrait"><label>Figures 39–41.</label><caption><p>Vesica structure of <italic><tp:taxon-name><tp:taxon-name-part taxon-name-part-type="genus">Lygephila</tp:taxon-name-part> <tp:taxon-name-part taxon-name-part-type="species">lubrica</tp:taxon-name-part></tp:taxon-name></italic>. <bold>39, 40</bold> Mongolia, Hovd aimak, slide No. OP1957m <bold>39</bold> lateral view <bold>40</bold> lateral view opposite side <bold>41</bold> Russia, Altai, Kupchegen, slide No. OP1962m, lateral view.</p></caption><graphic xmlns:xlink="http://www.w3.org/1999/xlink" xlink:href="zookeys-452-107-g006.jpg" position="float" orientation="portrait" xlink:type="simple" id="oo_33686.jpg"/></fig><fig id="F8" position="float" orientation="portrait"><label>Figures 46–63.</label><caption><p>Female genitalia. <bold>46–57</bold> <italic><tp:taxon-name><tp:taxon-name-part taxon-name-part-type="genus">Lygephila</tp:taxon-name-part> <tp:taxon-name-part taxon-name-part-type="species">lubrica</tp:taxon-name-part></tp:taxon-name></italic> <bold>58–61</bold> <italic><tp:taxon-name><tp:taxon-name-part taxon-name-part-type="genus">Lygephila</tp:taxon-name-part> <tp:taxon-name-part taxon-name-part-type="species">lubrosa</tp:taxon-name-part> <tp:taxon-name-part taxon-name-part-type="subspecies">lubrosa</tp:taxon-name-part></tp:taxon-name></italic> <bold>58</bold> ventral view <bold>59</bold> dorsal view <bold>60</bold> lateral view <bold>61</bold> lateral view <bold>62, 63</bold> <italic><tp:taxon-name><tp:taxon-name-part taxon-name-part-type="genus">Lygephila</tp:taxon-name-part> <tp:taxon-name-part taxon-name-part-type="species">kazachkaratavika</tp:taxon-name-part></tp:taxon-name></italic>.</p></caption><graphic xmlns:xlink="http://www.w3.org/1999/xlink" xlink:href="zookeys-452-107-g008.jpg" position="float" orientation="portrait" xlink:type="simple" id="oo_33688.jpg"/></fig></tp:treatment-sec><ref-list><ref id="B11"><mixed-citation xmlns:xlink="http://www.w3.org/1999/xlink" xlink:type="simple"><person-group><name name-style="western"><surname>Staudinger</surname><given-names>O</given-names></name></person-group> (<year>1896</year>) <article-title>Ueber Lepidopteren von Uliassutai.</article-title><source>Deutsche Entomologische Zeitschrift Iris</source><volume>9</volume>(<issue>2</issue>): <fpage>240</fpage>–<lpage>283</lpage>.</mixed-citation></ref><ref id="B9"><mixed-citation xmlns:xlink="http://www.w3.org/1999/xlink" xlink:type="simple"><person-group><name name-style="western"><surname>Sheljuzhko</surname><given-names>L</given-names></name></person-group> (<year>1967</year>) <article-title><tp:taxon-name><tp:taxon-name-part taxon-name-part-type="family">Noctuidae</tp:taxon-name-part></tp:taxon-name> der I. und II. Expedition. No. 112., Ergebnisse der zoologischen Forschungen von Dr. Z. Kaszab in der Mongolei (<tp:taxon-name><tp:taxon-name-part taxon-name-part-type="order">Lepidoptera</tp:taxon-name-part></tp:taxon-name>).</article-title><source>Reichenbachia</source><volume>9</volume>: <fpage>209</fpage>–<lpage>227</lpage>.</mixed-citation></ref><ref id="B8"><mixed-citation xmlns:xlink="http://www.w3.org/1999/xlink" xlink:type="simple"><person-group><name name-style="western"><surname>Ronkay</surname><given-names>L</given-names></name></person-group> (<year>1983</year>) <article-title><tp:taxon-name><tp:taxon-name-part taxon-name-part-type="family">Noctuidae</tp:taxon-name-part></tp:taxon-name> (<tp:taxon-name><tp:taxon-name-part taxon-name-part-type="order">Lepidoptera</tp:taxon-name-part></tp:taxon-name>) from Mongolia. <tp:taxon-name><tp:taxon-name-part taxon-name-part-type="family">Noctuidae</tp:taxon-name-part></tp:taxon-name> <tp:taxon-name><tp:taxon-name-part taxon-name-part-type="subfamily">Quadrifinae</tp:taxon-name-part></tp:taxon-name>. Ergebnisse der zoologischen Forschungen von Dr. Z. Kaszab in der Mongolei Nr. 475.</article-title><source>Annales historico-naturales Musei nationalis hungarici</source><volume>75</volume>: <fpage>229</fpage>–<lpage>246</lpage>.</mixed-citation></ref><ref id="B7"><mixed-citation xmlns:xlink="http://www.w3.org/1999/xlink" xlink:type="simple"><person-group><name name-style="western"><surname>Poole</surname><given-names>RW</given-names></name></person-group> (<year>1989</year>) <source>Lepidopterorum Catalogus</source> (<series>New Series</series>). <issue>Fascicle 118. Noctuidae</issue>. <publisher-name>EJ Brill/Flora and Fauna Publications</publisher-name>, <publisher-loc>New Yourk</publisher-loc> (3 Volumes).</mixed-citation></ref><ref id="B3"><mixed-citation xmlns:xlink="http://www.w3.org/1999/xlink" xlink:type="simple"><person-group><name name-style="western"><surname>Goater</surname><given-names>B</given-names></name><name name-style="western"><surname>Ronkay</surname><given-names>L</given-names></name><name name-style="western"><surname>Fibiger</surname><given-names>M</given-names></name></person-group> (<year>2003</year>) <source><tp:taxon-name><tp:taxon-name-part taxon-name-part-type="subfamily">Catocalinae</tp:taxon-name-part></tp:taxon-name> &amp; <tp:taxon-name><tp:taxon-name-part taxon-name-part-type="subfamily">Plusiinae</tp:taxon-name-part></tp:taxon-name>. <tp:taxon-name><tp:taxon-name-part taxon-name-part-type="family">Noctuidae</tp:taxon-name-part></tp:taxon-name> Europaeae, volume 10.</source><publisher-name>Entomological press</publisher-name>, <publisher-loc>Sorø</publisher-loc>, <size units="page">452 pp</size>.</mixed-citation></ref><ref id="B5"><mixed-citation xmlns:xlink="http://www.w3.org/1999/xlink" xlink:type="simple"><person-group><name name-style="western"><surname>Kononenko</surname><given-names>VS</given-names></name></person-group> (<year>2010</year>) <source><tp:taxon-name><tp:taxon-name-part taxon-name-part-type="family">Micronoctuidae</tp:taxon-name-part></tp:taxon-name>, <tp:taxon-name><tp:taxon-name-part taxon-name-part-type="family">Noctuidae</tp:taxon-name-part></tp:taxon-name>: <tp:taxon-name><tp:taxon-name-part taxon-name-part-type="subfamily">Rivulinae</tp:taxon-name-part></tp:taxon-name> – <tp:taxon-name><tp:taxon-name-part taxon-name-part-type="subfamily">Agaristinae</tp:taxon-name-part></tp:taxon-name> (<tp:taxon-name><tp:taxon-name-part taxon-name-part-type="order">Lepidoptera</tp:taxon-name-part></tp:taxon-name>). <tp:taxon-name><tp:taxon-name-part taxon-name-part-type="family">Noctuidae</tp:taxon-name-part></tp:taxon-name> Sibiricae, 2.</source><publisher-name>Entomological press</publisher-name>, <publisher-loc>Sorø</publisher-loc>, <size units="page">475 pp</size>.</mixed-citation></ref></ref-list></tp:taxon-treatment>
