# Supplementary material for: Taxonomic studies of the Lygephila lubrica (Freyer, 1842) species complex with notes on other species in the genus (Lepidoptera, Erebidae, Toxocampinae)
Source: Zookeys. 2014 Nov 5;(452):107–29. doi: 10.3897/zookeys.452.8152 (PMC4258635; doi:10.3897/zookeys.452.8152)
Supplement: XML Treatment for Lygephila lubrosa lubrosa [file zookeys.452.8152-treatment2.xml]

<!DOCTYPE tp:taxon-treatment
  PUBLIC "-//TaxonX//DTD Taxonomic Treatment Publishing DTD v0 20100105//EN" "tax-treatment-NSO.dtd">
<tp:taxon-treatment xmlns:tp="http://www.plazi.org/taxpub"><tp:treatment-meta><kwd-group><label>Taxon classification</label><kwd><named-content content-type="kingdom">Animalia</named-content></kwd><kwd><named-content content-type="order">Lepidoptera</named-content></kwd><kwd><named-content content-type="family">Erebidae</named-content></kwd></kwd-group><mixed-citation publication-type="journal"><person-group><name><surname>Pekarsky</surname><given-names>Oleg</given-names></name></person-group><article-title>Taxonomic studies of the  <italic><tp:taxon-name><tp:taxon-name-part taxon-name-part-type="genus">Lygephila</tp:taxon-name-part> <tp:taxon-name-part taxon-name-part-type="species">lubrica</tp:taxon-name-part></tp:taxon-name></italic> (Freyer, 1842) species complex with notes on other species in the genus (<tp:taxon-name><tp:taxon-name-part taxon-name-part-type="order">Lepidoptera</tp:taxon-name-part></tp:taxon-name>, <tp:taxon-name><tp:taxon-name-part taxon-name-part-type="family">Erebidae</tp:taxon-name-part></tp:taxon-name>, <tp:taxon-name><tp:taxon-name-part taxon-name-part-type="subfamily">Toxocampinae</tp:taxon-name-part></tp:taxon-name>)</article-title><source>Zookeys</source><day>5</day><month>11</month><year>2014</year><volume>2014</volume><issue>452</issue><fpage>107</fpage><lpage>129</lpage><pub-id pub-id-type="doi">10.3897/zookeys.452.8152</pub-id></mixed-citation></tp:treatment-meta><tp:nomenclature><tp:taxon-name>
                            <tp:taxon-name-part taxon-name-part-type="genus">Lygephila</tp:taxon-name-part>
                            <tp:taxon-name-part taxon-name-part-type="species">lubrosa</tp:taxon-name-part>
                            <tp:taxon-name-part taxon-name-part-type="subspecies">lubrosa</tp:taxon-name-part>
                        </tp:taxon-name><tp:taxon-authority>(Staudinger, 1901)</tp:taxon-authority><xref ref-type="fig" rid="F2">Figs 17</xref><xref ref-type="fig" rid="F2">, 18</xref><!--PageBreak--><!--PageBreak--><!--PageBreak--><tp:nomenclature-citation-list><tp:nomenclature-citation><tp:taxon-name><tp:taxon-name-part taxon-name-part-type="genus">Toxocampa</tp:taxon-name-part> <tp:taxon-name-part taxon-name-part-type="species">lubrica</tp:taxon-name-part> <tp:taxon-name-part taxon-name-part-type="infraspecific-rank">var.</tp:taxon-name-part> <tp:taxon-name-part taxon-name-part-type="variety">lubrosa</tp:taxon-name-part></tp:taxon-name><comment> Staudinger, 1901, Catalog der Lepidopteren des Palaearctischen Faunengebietes. I: 252. (TL: [Kazakhstan], Ili, [Kyrgyzstan, Issyk Kul], “Iss. K.”)</comment></tp:nomenclature-citation></tp:nomenclature-citation-list></tp:nomenclature><tp:treatment-sec sec-type="Type material examined"><title>Type material examined.</title><p><bold>Neotype</bold> (here designated) male, Kazakhstan, Ili river valley near bridge 23,4 km asimut 222 from Koktal, 600 m, <named-content xmlns:xlink="http://www.w3.org/1999/xlink" content-type="dwc:verbatimCoordinates" xlink:type="simple">N43°58'004", E79°35'905"</named-content>, 04.07.2010, leg. S.K. Korb, slide No. OP2082m (coll. O. Pekarsky, deposited in HNHM Budapest).</p></tp:treatment-sec><tp:treatment-sec sec-type="Additional material examined"><title>Additional material examined.</title><p>1 ♂, with same data as neotype; 1 ♂ &amp; 1 ♀, Kazakhstan, Ili river valley near Koktal, 506 m, <named-content xmlns:xlink="http://www.w3.org/1999/xlink" content-type="dwc:verbatimCoordinates" xlink:type="simple">N43°57'57.50", E79°36'1.06"</named-content>, 03.07.2010, leg. S.K. Korb, slide No. OP2489f (coll. O. Pekarsky); 1 ♀, [Kazakhstan], Syr-Daria, Baigacum, Koshantschikoff, 23.6.1913, 4/7, ex. coll. Püngeler, slide No. OP1979f (coll. MNHU); 1 ♂, [Kazakhstan], Aj-Darle, Syr-Darja, 25.V.1909, leg. Koshantshikoff, slide No. 0325Matov (coll. ZISP).</p></tp:treatment-sec><tp:treatment-sec sec-type="Taxonomy"><title>Taxonomy.</title><p>Described by Staudinger in 1901 as a variation of <!--PageBreak--><italic><tp:taxon-name><tp:taxon-name-part taxon-name-part-type="genus">Lygephila</tp:taxon-name-part> <tp:taxon-name-part taxon-name-part-type="species">lubrica</tp:taxon-name-part></tp:taxon-name></italic>; with the type locality mentioned as [Kazakhstan], Ili [river] and [Kyrgyzstan], Issyk Kul [lake]. The original description stated that the forewings are pale grey (“cinereo-griseis”) without dark outer part, and that the hindwings are ochreous with broad marginal fascia. This description corresponds exactly with the external appearance of the moths from Ili river in Kazakhstan, therefore the neotype is designated from this area. Moths from Issyk Kul show, however, marked differences in habitus, especially the brown coloration of most parts of the forewings. These two taxa are different in genital structures of both sexes, which are discussed in detail under <italic><tp:taxon-name><tp:taxon-name-part taxon-name-part-type="genus">Lygephila</tp:taxon-name-part> <tp:taxon-name-part taxon-name-part-type="species">kazachkaratavika</tp:taxon-name-part></tp:taxon-name></italic>. Starting from the 1980’s, Stshetkin YuL treated <italic><tp:taxon-name><tp:taxon-name-part taxon-name-part-type="genus">Lygephila</tp:taxon-name-part> <tp:taxon-name-part taxon-name-part-type="species">lubrosa</tp:taxon-name-part></tp:taxon-name></italic> in his publications as a distinct species (<xref ref-type="bibr" rid="B14">Stshetkin et al. 1988</xref>, <xref ref-type="bibr" rid="B15">Stshetkin 1991</xref>). The explanation of this act was given only in 1994 [1997] by Stshetkin YuL &amp; Stshetkin YuYu. Their argumentation was based only on the original description of <italic><tp:taxon-name><tp:taxon-name-part taxon-name-part-type="genus">Lygephila</tp:taxon-name-part> <tp:taxon-name-part taxon-name-part-type="species">lubrosa</tp:taxon-name-part></tp:taxon-name></italic>, but neither the type material nor the genitalia of the syntypes were studied. Unfortunately, the authors evidently failed in their taxonomic interpretation of the species complex. They were correct to suppose <italic><tp:taxon-name><tp:taxon-name-part taxon-name-part-type="genus">Lygephila</tp:taxon-name-part> <tp:taxon-name-part taxon-name-part-type="species">lubrosa</tp:taxon-name-part></tp:taxon-name></italic> Staudinger, 1901 is a separate taxon different from <italic><tp:taxon-name><tp:taxon-name-part taxon-name-part-type="genus">Lygephila</tp:taxon-name-part> <tp:taxon-name-part taxon-name-part-type="species">lubrica</tp:taxon-name-part></tp:taxon-name></italic>, but they failed to define this taxon, and did not recognize that the yellowish hindwinged populations include two different species.</p><p>The main fault of the Stshetkins’ work is the lack of definition of <!--PageBreak--><italic><tp:taxon-name><tp:taxon-name-part taxon-name-part-type="genus">Lygephila</tp:taxon-name-part> <tp:taxon-name-part taxon-name-part-type="species">lubrosa</tp:taxon-name-part></tp:taxon-name></italic> Staudinger, 1901. In their article they provided the following description of the genitalia of <italic><tp:taxon-name><tp:taxon-name-part taxon-name-part-type="genus">Lygephila</tp:taxon-name-part> <tp:taxon-name-part taxon-name-part-type="species">lubrosa</tp:taxon-name-part></tp:taxon-name></italic>: “Гениталии самца симметричные. Ункус слабо изогнутый, расширенный в средней части, заостренный. Вальвы удлинённые с немного выпуклыми дорзальными и вентральными краями. Вершинный отросток класпера пальцеобразный, длиннее, чем у <italic><tp:taxon-name><tp:taxon-name-part taxon-name-part-type="genus">Lygephila</tp:taxon-name-part> <tp:taxon-name-part taxon-name-part-type="species">lubrica</tp:taxon-name-part></tp:taxon-name></italic>; его конец находится близ дорзального края вальвы (у <italic><tp:taxon-name><tp:taxon-name-part taxon-name-part-type="genus">Lygephila</tp:taxon-name-part> <tp:taxon-name-part taxon-name-part-type="species">lubrica</tp:taxon-name-part></tp:taxon-name></italic> он далеко не достигает края). Конец вальвы от основания этого отростка до его заднего конца заметно короче, чем у <italic><tp:taxon-name><tp:taxon-name-part taxon-name-part-type="genus">Lygephila</tp:taxon-name-part> <tp:taxon-name-part taxon-name-part-type="species">lubrica</tp:taxon-name-part></tp:taxon-name></italic>. В оральной трети длины вальвы продольная хитинизированная складка класпера, направляясь орально, плавно прогибается несколько к вентральному краю вальвы и при этом не образует резкого угла с бугорком-гарпой, имеющегося у <italic><tp:taxon-name><tp:taxon-name-part taxon-name-part-type="genus">Lygephila</tp:taxon-name-part> <tp:taxon-name-part taxon-name-part-type="species">lubrica</tp:taxon-name-part></tp:taxon-name></italic> Frr. Нижняя фультура под эдеагусом без особого изгиба прямо идет в сторону саккуса, как у <italic><tp:taxon-name><tp:taxon-name-part taxon-name-part-type="genus">Lygephila</tp:taxon-name-part> <tp:taxon-name-part taxon-name-part-type="species">lusoria</tp:taxon-name-part></tp:taxon-name></italic> L.” The translation of this text is as follows: “The male genitalia are symmetrical. Uncus slightly curved, dilated in the middle part, pointed. Valva elongated with slightly convex dorsal and ventral edges. Apex of clasper digitiform, longer than that of <italic><tp:taxon-name><tp:taxon-name-part taxon-name-part-type="genus">Lygephila</tp:taxon-name-part> <tp:taxon-name-part taxon-name-part-type="species">lubrica</tp:taxon-name-part></tp:taxon-name></italic>; its end close to the dorsal margin of the valva (as for <italic><tp:taxon-name><tp:taxon-name-part taxon-name-part-type="genus">Lygephila</tp:taxon-name-part> <tp:taxon-name-part taxon-name-part-type="species">lubrica</tp:taxon-name-part></tp:taxon-name></italic>, the latter is far from reaching the margin). The end of the valva from the base of the clasper till its back end is noticeably longer than that of <italic><tp:taxon-name><tp:taxon-name-part taxon-name-part-type="genus">Lygephila</tp:taxon-name-part> <tp:taxon-name-part taxon-name-part-type="species">lubrica</tp:taxon-name-part></tp:taxon-name></italic>. In the oral [basal] third of the valva, the longitudinal chitinized fold of the clasper is directed orally [basally] and is slightly curved towards the ventral margin of the valva without forming an abrupt angle with the hump-harpe, which is typical for <italic><tp:taxon-name><tp:taxon-name-part taxon-name-part-type="genus">Lygephila</tp:taxon-name-part> <tp:taxon-name-part taxon-name-part-type="species">lubrica</tp:taxon-name-part></tp:taxon-name></italic> Frr. Lower fultura [juxta] under aedeagus almost straight and directed towards the saccus as <italic><tp:taxon-name><tp:taxon-name-part taxon-name-part-type="genus">Lygephila</tp:taxon-name-part> <tp:taxon-name-part taxon-name-part-type="species">lusoria</tp:taxon-name-part></tp:taxon-name></italic> L.” This description is contradictory as it includes characteristics of both yellow hindwinged species occurring in Central Asia. To be precise, “Uncus dilated in the middle part” is only typical for the moth (<italic><tp:taxon-name><tp:taxon-name-part taxon-name-part-type="genus">Lygephila</tp:taxon-name-part> <tp:taxon-name-part taxon-name-part-type="species">kazachkaratavika</tp:taxon-name-part></tp:taxon-name></italic>) from Kyrgyzstan (lake Issyk Kul) and Kazakhstan (city of Kizilorda and station Baigacum on the river Syr Darja) (Figs <xref ref-type="fig" rid="F5">37</xref>, <xref ref-type="fig" rid="F5">38</xref>); “Apex of clasper digitiform and longer than that of <italic><tp:taxon-name><tp:taxon-name-part taxon-name-part-type="genus">Lygephila</tp:taxon-name-part> <tp:taxon-name-part taxon-name-part-type="species">lubrica</tp:taxon-name-part></tp:taxon-name></italic>; its end close to the dorsal margin of the valva” is only typical for the moths (<italic><tp:taxon-name><tp:taxon-name-part taxon-name-part-type="genus">Lygephila</tp:taxon-name-part> <tp:taxon-name-part taxon-name-part-type="species">lubrosa</tp:taxon-name-part></tp:taxon-name></italic>) from Kazakhstan (river Ili) and Tajikistan (river Pianj) (Figs <xref ref-type="fig" rid="F5">33</xref>–<xref ref-type="fig" rid="F5">36</xref>). The female genitalia are described as follows: “В гениталиях самки копулятивная сумка мешковидная и вместе с едва заметным бугорком-буллой вся перепончатая (у <italic><tp:taxon-name><tp:taxon-name-part taxon-name-part-type="genus">Lygephila</tp:taxon-name-part> <tp:taxon-name-part taxon-name-part-type="species">lubrica</tp:taxon-name-part></tp:taxon-name></italic> булла конусовидная, хитинизированная, как и весь проток и часть сумки). Проток сумки значительно короче, его оральная часть перепончатая”. The translation is as follows: “In the female genitalia the copulative pouch [corpus bursae] is saccular and all membranous along with a barely noticeable bulla (while the bulla of <italic><tp:taxon-name><tp:taxon-name-part taxon-name-part-type="genus">Lygephila</tp:taxon-name-part> <tp:taxon-name-part taxon-name-part-type="species">lubrica</tp:taxon-name-part></tp:taxon-name></italic> is conical and chitinized as well as the whole antrum and part of the pouch [corpus bursae]). The antrum is significantly shorter with membranous oral [basal] part.” The characteristics mentioned as “the antrum is significantly shorter than that of <italic><tp:taxon-name><tp:taxon-name-part taxon-name-part-type="genus">Lygephila</tp:taxon-name-part> <tp:taxon-name-part taxon-name-part-type="species">lubrica</tp:taxon-name-part></tp:taxon-name></italic>” partially corresponds to the moths from the Ili region. However, it is not diagnostic because in many specimens of <italic><tp:taxon-name><tp:taxon-name-part taxon-name-part-type="genus">Lygephila</tp:taxon-name-part> <tp:taxon-name-part taxon-name-part-type="species">lubrica</tp:taxon-name-part></tp:taxon-name></italic> the antrum has the same length. The antrum of the moths (<italic><tp:taxon-name><tp:taxon-name-part taxon-name-part-type="genus">Lygephila</tp:taxon-name-part> <tp:taxon-name-part taxon-name-part-type="species">kazachkaratavika</tp:taxon-name-part></tp:taxon-name></italic>) from the Issyk Kul region and the river Syr-Darja is one and a half times longer than that of <italic><tp:taxon-name><tp:taxon-name-part taxon-name-part-type="genus">Lygephila</tp:taxon-name-part> <tp:taxon-name-part taxon-name-part-type="species">lubrica</tp:taxon-name-part></tp:taxon-name></italic> and two times longer than that of the moths from the valley of the river Ili (<italic><tp:taxon-name><tp:taxon-name-part taxon-name-part-type="genus">Lygephila</tp:taxon-name-part> <tp:taxon-name-part taxon-name-part-type="species">lubrosa</tp:taxon-name-part></tp:taxon-name></italic>). The other characteristics mentioned by the authors are general, non-autapomorphic and unsuitable for determination.</p><p>In the same work the authors described two subspecies of <italic><tp:taxon-name><tp:taxon-name-part taxon-name-part-type="genus">Lygephila</tp:taxon-name-part> <tp:taxon-name-part taxon-name-part-type="species">lubrosa</tp:taxon-name-part></tp:taxon-name></italic> on the basis of external characteristics, admitting that the two subspecies do not differ in genitalia structure from the nominotypical subspecies. However, the moths from the Kazakh Karatau, station Balamurum collected by V. Kozhantshikov in 1909 (<italic><tp:taxon-name><tp:taxon-name-part taxon-name-part-type="genus">Lygephila</tp:taxon-name-part> <tp:taxon-name-part taxon-name-part-type="species">kazachkaratavika</tp:taxon-name-part></tp:taxon-name></italic>) differ significantly in their genitalia structure from the moths from the valleys of the river Ili (<italic><tp:taxon-name><tp:taxon-name-part taxon-name-part-type="genus">Lygephila</tp:taxon-name-part> <tp:taxon-name-part taxon-name-part-type="species">lubrosa</tp:taxon-name-part> <tp:taxon-name-part taxon-name-part-type="subspecies">lubrosa</tp:taxon-name-part></tp:taxon-name></italic>) and the river Pianj (<italic><tp:taxon-name><tp:taxon-name-part taxon-name-part-type="genus">Lygephila</tp:taxon-name-part> <tp:taxon-name-part taxon-name-part-type="species">lubrosa</tp:taxon-name-part> <tp:taxon-name-part taxon-name-part-type="subspecies">orbonaria</tp:taxon-name-part></tp:taxon-name></italic>). All above-mentioned data prove that the authors did not consider the subject of their research, which caused unsatisfactory results and added further difficulties for the clarification of this species-complex. A further difficulty is that the authors did not define holotypes or paratypes (or simply type series) for the newly described taxa. According to the information from the museum curators of ZISP and IZIP, they do not possess the aforesaid type specimens with the corresponding type labels.</p><p>In order to correctly identify the taxa of this species complex, in view of complexity of the current taxonomic situation, and to give an accurate definition of <italic><tp:taxon-name><tp:taxon-name-part taxon-name-part-type="genus">Lygephila</tp:taxon-name-part> <tp:taxon-name-part taxon-name-part-type="species">lubrosa</tp:taxon-name-part></tp:taxon-name></italic>, it is necessary to designate a neotype of this taxon.</p></tp:treatment-sec><tp:treatment-sec sec-type="Diagnosis"><title>Diagnosis.</title><p>Easily distinguishable from all other members of the species group by its unicolorous grey forewings. Comparing the genital structures of the taxa of the group, it differs from all related species by the narrow uncus without a real dilatation (only some slight thickening is present), the wide valva, and the subapically located, strong clasper with its tip reaching the valval edge (males); and by the funnel-shaped antrum bent dorsally at 45 degrees, being a unique female character for the whole genus (Fig. <xref ref-type="fig" rid="F8">60</xref>).</p></tp:treatment-sec><tp:treatment-sec sec-type="Description"><title>Description.</title><p>Wingspan 42–46 mm. Head and body grey with some brownish scales; collar chocolate brown. Forewing almost unicolorous, wing pattern poorly developed; subbasal line hardly traceable, represented by groups of dark scales on veins; antemedial line semicircular; medial shade not expressed; reniform stigma small, indistinct, with one or two black dots basad; orbicular stigma small dot-like; postmedial and subterminal lines distinct; terminal line a row of black dots on veins. Hindwing pale ochreous; transverse line not discernible; outer dark third with sharply defined inner margin; fringes ochreous.</p><p><bold>Male genitalia</bold> (Figs <xref ref-type="fig" rid="F5">33</xref>, <xref ref-type="fig" rid="F5">34</xref>, <xref ref-type="fig" rid="F7">44</xref>, <xref ref-type="fig" rid="F7">45</xref>). Uncus long, stout, slightly thickened medially with skewed fine tip, anal tube membranous with oval hardening of tissue - scaphial crown on scaphium and sclerotized fig on subscaphium; valva elongated, wide, with parallel margins in the middle, valval apex rounded; clasper digitiform, strong, thickened with wide base, placed subapically, asymmetrical, left one shorter than the right one, both almost reach valval costa. Aedeagus tubular with narrow, long, acute sclerotised lamina on ventral side of carina. Vesica globular, multidiverticulate, membranous; basal diverticulum small; medial diverticulum large with small lateral hemispherical bulging; 1<sup>st</sup> terminal diverticulum large, more or less wedge shaped, <!--PageBreak-->membranous with cauliflower-like part bearing numerous small pockets; 2<sup>nd</sup> terminal diverticulum large, cone shaped, scobinated on top; 3<sup>rd</sup> terminal diverticulum medium-sized, bifurcated, Y-shaped; 4<sup>th</sup> terminal diverticulum large, bilobate, located oppositely to the 3<sup>rd</sup> medial diverticulum; terminal tube membranous as long as aedeagus, opening point of terminal tube located near to carina.</p><p><bold>Female genitalia</bold> (Figs <xref ref-type="fig" rid="F8">58</xref>–<xref ref-type="fig" rid="F8">61</xref>). Ovipositor relatively large, broad, papillae anales hairy with long setae on apical edges. Apophyses anteriores stout, apophyses posteriores thin, longer than apophyses anteriores. Antrum funnel shaped, bent dorsally at 45 degrees, boomerang shaped from lateral view; ostium bursae broad, posterior margin U-shaped; ductus bursae medium sized; appendix bursae small; corpus bursae membranous, bevelled oval.</p><fig id="F2" position="float" orientation="portrait"><label>Figures 11–20.</label><caption><p>Adults. <bold>11–16</bold> <italic><tp:taxon-name><tp:taxon-name-part taxon-name-part-type="genus">Lygephila</tp:taxon-name-part> <tp:taxon-name-part taxon-name-part-type="species">kazachkaratavika</tp:taxon-name-part></tp:taxon-name></italic> <bold>11</bold> neotype, ♂, Balamurum <bold>12</bold> ♀, Kazakhstan, Baigacum <bold>13</bold> ♂, Kazakhstan, Taldy-Kurgan reg. <bold>14</bold> ♀, Kazakstan, Baigacum <bold>15</bold> ♂, Kyrgyzstan, Issyk Kul <bold>16</bold> ♀, Kyrgyzstan, Issyk Kul <bold>17, 18</bold> <italic><tp:taxon-name><tp:taxon-name-part taxon-name-part-type="genus">Lygephila</tp:taxon-name-part> <tp:taxon-name-part taxon-name-part-type="species">lubrosa</tp:taxon-name-part> <tp:taxon-name-part taxon-name-part-type="subspecies">lubrosa</tp:taxon-name-part></tp:taxon-name></italic> <bold>17</bold> neotype, ♂, Kazakhstan, Ili river <bold>18</bold> ♀, Kazakhstan, Baigacum <bold>19, 20</bold> <italic><tp:taxon-name><tp:taxon-name-part taxon-name-part-type="genus">Lygephila</tp:taxon-name-part> <tp:taxon-name-part taxon-name-part-type="species">lubrosa</tp:taxon-name-part> <tp:taxon-name-part taxon-name-part-type="subspecies">orbonaria</tp:taxon-name-part></tp:taxon-name></italic> <bold>19</bold> neotype, ♂, Tajikistan, Pianj river <bold>20</bold> ♂, Tajikistan, Pianj river.</p></caption><graphic xmlns:xlink="http://www.w3.org/1999/xlink" xlink:href="zookeys-452-107-g002.jpg" position="float" orientation="portrait" xlink:type="simple" id="oo_33682.jpg"/></fig></tp:treatment-sec><tp:treatment-sec sec-type="Destribution"><title>Destribution.</title><p>Kazakhstan, valley of the river Ili.</p></tp:treatment-sec><tp:treatment-sec><!--Section generated to contain objects referenced in tp:taxon-treatment.--><fig id="F5" position="float" orientation="portrait"><label>Figures 33–38.</label><caption><p>Clasping apparatus. <bold>33, 34</bold> <italic><tp:taxon-name><tp:taxon-name-part taxon-name-part-type="genus">Lygephila</tp:taxon-name-part> <tp:taxon-name-part taxon-name-part-type="species">lubrosa</tp:taxon-name-part> <tp:taxon-name-part taxon-name-part-type="subspecies">lubrosa</tp:taxon-name-part></tp:taxon-name></italic> <bold>33</bold> neotype <bold>35, 36</bold> <italic><tp:taxon-name><tp:taxon-name-part taxon-name-part-type="genus">Lygephila</tp:taxon-name-part> <tp:taxon-name-part taxon-name-part-type="species">lubrosa</tp:taxon-name-part> <tp:taxon-name-part taxon-name-part-type="subspecies">orbonaria</tp:taxon-name-part></tp:taxon-name></italic> <bold>35</bold> neotype <bold>37, 38</bold> <italic><tp:taxon-name><tp:taxon-name-part taxon-name-part-type="genus">Lygephila</tp:taxon-name-part> <tp:taxon-name-part taxon-name-part-type="species">kazachkaratavika</tp:taxon-name-part></tp:taxon-name></italic> 37 neotype.</p></caption><graphic xmlns:xlink="http://www.w3.org/1999/xlink" xlink:href="zookeys-452-107-g005.jpg" position="float" orientation="portrait" xlink:type="simple" id="oo_33685.jpg"/></fig><fig id="F8" position="float" orientation="portrait"><label>Figures 46–63.</label><caption><p>Female genitalia. <bold>46–57</bold> <italic><tp:taxon-name><tp:taxon-name-part taxon-name-part-type="genus">Lygephila</tp:taxon-name-part> <tp:taxon-name-part taxon-name-part-type="species">lubrica</tp:taxon-name-part></tp:taxon-name></italic> <bold>58–61</bold> <italic><tp:taxon-name><tp:taxon-name-part taxon-name-part-type="genus">Lygephila</tp:taxon-name-part> <tp:taxon-name-part taxon-name-part-type="species">lubrosa</tp:taxon-name-part> <tp:taxon-name-part taxon-name-part-type="subspecies">lubrosa</tp:taxon-name-part></tp:taxon-name></italic> <bold>58</bold> ventral view <bold>59</bold> dorsal view <bold>60</bold> lateral view <bold>61</bold> lateral view <bold>62, 63</bold> <italic><tp:taxon-name><tp:taxon-name-part taxon-name-part-type="genus">Lygephila</tp:taxon-name-part> <tp:taxon-name-part taxon-name-part-type="species">kazachkaratavika</tp:taxon-name-part></tp:taxon-name></italic>.</p></caption><graphic xmlns:xlink="http://www.w3.org/1999/xlink" xlink:href="zookeys-452-107-g008.jpg" position="float" orientation="portrait" xlink:type="simple" id="oo_33688.jpg"/></fig><fig id="F7" position="float" orientation="portrait"><label>Figures 42–45.</label><caption><p>Vesica structure. <bold>42, 43</bold> <italic><tp:taxon-name><tp:taxon-name-part taxon-name-part-type="genus">Lygephila</tp:taxon-name-part> <tp:taxon-name-part taxon-name-part-type="species">kazachkaratavika</tp:taxon-name-part></tp:taxon-name></italic>, neotype, Kazakhstan, Balamurum, slide No. OP2009m <bold>42</bold> lateral view <bold>43</bold> lateral view opposite side <bold>44, 45</bold> <italic><tp:taxon-name><tp:taxon-name-part taxon-name-part-type="genus">Lygephila</tp:taxon-name-part> <tp:taxon-name-part taxon-name-part-type="species">lubrosa</tp:taxon-name-part> <tp:taxon-name-part taxon-name-part-type="subspecies">lubrosa</tp:taxon-name-part></tp:taxon-name></italic>, neotype, Kazakhstan, Ili river, slide No. OP2082m <bold>44</bold> lateral view <bold>45</bold> lateral view opposite side.</p></caption><graphic xmlns:xlink="http://www.w3.org/1999/xlink" xlink:href="zookeys-452-107-g007.jpg" position="float" orientation="portrait" xlink:type="simple" id="oo_33687.jpg"/></fig></tp:treatment-sec><ref-list><ref id="B14"><mixed-citation xmlns:xlink="http://www.w3.org/1999/xlink" xlink:type="simple"><person-group><name name-style="western"><surname>Stshetkin</surname><given-names>YuL</given-names></name><name name-style="western"><surname>Degtarova</surname><given-names>VI</given-names></name><name name-style="western"><surname>Stshetkin</surname><given-names>YuYu</given-names></name></person-group> (<year>1988</year>) <article-title><tp:taxon-name><tp:taxon-name-part taxon-name-part-type="order">Lepidoptera</tp:taxon-name-part></tp:taxon-name>.</article-title> In: <person-group><name name-style="western"><surname>Abdusalamov</surname><given-names>IA</given-names></name></person-group> (<role>Ed.</role>) <source>Red Book of Tajik SSR</source>. <publisher-name>Donish</publisher-name>, <publisher-loc>Dushanbe</publisher-loc>, <fpage>31</fpage>–<lpage>44</lpage>. <comment>[in Russian]</comment></mixed-citation></ref><ref id="B15"><mixed-citation xmlns:xlink="http://www.w3.org/1999/xlink" xlink:type="simple"><person-group><name name-style="western"><surname>Sviridov</surname><given-names>AV</given-names></name></person-group> (<year>1990</year>) <article-title>K tipovym materialam sovok, opisannyh F. Brikom iz Korei.</article-title><source>Novosti faunistiki i sistematiki</source>. <publisher-loc>Kiev</publisher-loc>, <fpage>97</fpage>–<lpage>100</lpage>. <comment>[in Russian]</comment></mixed-citation></ref></ref-list></tp:taxon-treatment>
