# Supplementary material for: Taxonomic studies of the Lygephila lubrica (Freyer, 1842) species complex with notes on other species in the genus (Lepidoptera, Erebidae, Toxocampinae)
Source: Zookeys. 2014 Nov 5;(452):107–29. doi: 10.3897/zookeys.452.8152 (PMC4258635; doi:10.3897/zookeys.452.8152)
Supplement: XML Treatment for Lygephila lubrosa orbonaria [file zookeys.452.8152-treatment3.xml]

<!DOCTYPE tp:taxon-treatment
  PUBLIC "-//TaxonX//DTD Taxonomic Treatment Publishing DTD v0 20100105//EN" "tax-treatment-NSO.dtd">
<tp:taxon-treatment xmlns:tp="http://www.plazi.org/taxpub"><tp:treatment-meta><kwd-group><label>Taxon classification</label><kwd><named-content content-type="kingdom">Animalia</named-content></kwd><kwd><named-content content-type="order">Lepidoptera</named-content></kwd><kwd><named-content content-type="family">Erebidae</named-content></kwd></kwd-group><mixed-citation publication-type="journal"><person-group><name><surname>Pekarsky</surname><given-names>Oleg</given-names></name></person-group><article-title>Taxonomic studies of the  <italic><tp:taxon-name><tp:taxon-name-part taxon-name-part-type="genus">Lygephila</tp:taxon-name-part> <tp:taxon-name-part taxon-name-part-type="species">lubrica</tp:taxon-name-part></tp:taxon-name></italic> (Freyer, 1842) species complex with notes on other species in the genus (<tp:taxon-name><tp:taxon-name-part taxon-name-part-type="order">Lepidoptera</tp:taxon-name-part></tp:taxon-name>, <tp:taxon-name><tp:taxon-name-part taxon-name-part-type="family">Erebidae</tp:taxon-name-part></tp:taxon-name>, <tp:taxon-name><tp:taxon-name-part taxon-name-part-type="subfamily">Toxocampinae</tp:taxon-name-part></tp:taxon-name>)</article-title><source>Zookeys</source><day>5</day><month>11</month><year>2014</year><volume>2014</volume><issue>452</issue><fpage>107</fpage><lpage>129</lpage><pub-id pub-id-type="doi">10.3897/zookeys.452.8152</pub-id></mixed-citation></tp:treatment-meta><tp:nomenclature><tp:taxon-name>
                            <tp:taxon-name-part taxon-name-part-type="genus">Lygephila</tp:taxon-name-part>
                            <tp:taxon-name-part taxon-name-part-type="species">lubrosa</tp:taxon-name-part>
                            <tp:taxon-name-part taxon-name-part-type="subspecies">orbonaria</tp:taxon-name-part>
                        </tp:taxon-name><tp:taxon-authority>Stshetkin YuL &amp; Stshetkin YuYu, 1994 [1997]</tp:taxon-authority><xref>(TL: SW Tajikistan, “Tigrovaya balka” reserve)</xref><xref ref-type="fig" rid="F2">Figs 19</xref><xref ref-type="fig" rid="F2">, 20</xref></tp:nomenclature><tp:treatment-sec sec-type="Type material examined"><title>Type material examined.</title><p><bold>Neotype</bold> (here designated) male, Tajikistan, down stream of Planj river, “Tigrovaya Balka” reserve, 1–5.08.2006, leg. V. Gurko, slide No. JB1218m (coll. P. Gyulai, will be deposited in HNHM Budapest).</p></tp:treatment-sec><tp:treatment-sec sec-type="Additional material examined"><title>Additional material examined.</title><p>1 ♂, S. Tajikistan, down stream of Pianj riv., “Tigrovaya Balka” reserve, 1–5.08.2006, V. Gurko lgt., slide No. OP2268m (coll. M. Dvořák).</p></tp:treatment-sec><tp:treatment-sec sec-type="Taxonomy"><title>Taxonomy.</title><p>Described as a subspecies of <italic><tp:taxon-name><tp:taxon-name-part taxon-name-part-type="genus">Lygephila</tp:taxon-name-part> <tp:taxon-name-part taxon-name-part-type="species">lubrosa</tp:taxon-name-part></tp:taxon-name></italic>. The original description does not contain any information about the genitalia structures. However, the male genitalia show some recognisable differences compared with those of the nominate subspecies.</p><p>There is no trustworthy information about the holotype and paratypes of this taxon. According to the information from the <tp:taxon-name><tp:taxon-name-part taxon-name-part-type="order">Lepidoptera</tp:taxon-name-part></tp:taxon-name> collection of IZIP, Stshetkins’s collection was totally destroyed sometime after the end of the 1990‘s. Also, there are no corresponding type labels in institute’s collection. To ensure the stability and identification of the taxon it is necessary to designate a neotype of <italic><tp:taxon-name><tp:taxon-name-part taxon-name-part-type="genus">Lygephila</tp:taxon-name-part> <tp:taxon-name-part taxon-name-part-type="species">lubrosa</tp:taxon-name-part> <tp:taxon-name-part taxon-name-part-type="subspecies">orbonaria</tp:taxon-name-part></tp:taxon-name></italic>.</p></tp:treatment-sec><tp:treatment-sec sec-type="Diagnosis"><title>Diagnosis.</title><p>Differs from <italic><tp:taxon-name><tp:taxon-name-part taxon-name-part-type="genus">Lygephila</tp:taxon-name-part> <tp:taxon-name-part taxon-name-part-type="species">lubrosa</tp:taxon-name-part> <tp:taxon-name-part taxon-name-part-type="subspecies">lubrosa</tp:taxon-name-part></tp:taxon-name></italic> by its smaller size and better marked reniform stigma. In the male genitalia, ssp. <italic><tp:taxon-name><tp:taxon-name-part taxon-name-part-type="subspecies">orbonaria</tp:taxon-name-part></tp:taxon-name></italic> differs from ssp. <italic><tp:taxon-name><tp:taxon-name-part taxon-name-part-type="subspecies">lubrosa</tp:taxon-name-part></tp:taxon-name></italic> by its narrower uncus without a medial thickening, and the narrower upper part of valva with more expressed asymmetry.</p></tp:treatment-sec><tp:treatment-sec sec-type="Description"><title>Description.</title><p>Wingspan 34–43 mm. The external features, with the exception of the smaller size and somewhat roundish forewing, match those of the nominate subspecies.</p><p><bold>Male genitalia</bold> (Figs <xref ref-type="fig" rid="F5">35</xref>, <xref ref-type="fig" rid="F5">36</xref>). Uncus long, stout, sabre-like, anal tube membranous with oval hardening of tissue - scaphial crown on scaphium and sclerotized fig on subscaphium; valva elongated, wide, with parallel margins in the middle, tapering to apex; clasper digitiform, strong, thickened with wide base, placed subapically, somewhat asymmetrical, left one short, right one longer, almost reaches costa. Aedeagus tubular with narrow, long, acute sclerotised lamina on ventral side of carina. Vesica globular, multidiverticulate, membranous; basal diverticulum small; medial diverticulum large with small lateral hemispherical bulging; 1<sup>st</sup> terminal diverticulum large, more or less wedge shaped, membranous with cauliflower-like part bearing numerous small pockets; 2<sup>nd</sup> terminal diverticulum large, cone shaped, scobinated on top; 3<sup>rd</sup> terminal diverticulum medial sized, bifurcated, Y-shaped; 4<sup>th</sup> terminal diverticulum large, bilobate, located opposite to 3<sup>rd</sup> medial diverticulum; terminal tube membranous, as long as aedeagus, opening point of terminal tube located near carina.</p><p><bold>Female genitalia.</bold> Unknown.</p><fig id="F3" position="float" orientation="portrait"><label>Figures 21–26.</label><caption><p>Clasping apparatus. <italic><tp:taxon-name><tp:taxon-name-part taxon-name-part-type="genus">Lygephila</tp:taxon-name-part> <tp:taxon-name-part taxon-name-part-type="species">lubrica</tp:taxon-name-part></tp:taxon-name></italic>.</p></caption><graphic xmlns:xlink="http://www.w3.org/1999/xlink" xlink:href="zookeys-452-107-g003.jpg" position="float" orientation="portrait" xlink:type="simple" id="oo_33683.jpg"/></fig><fig id="F4" position="float" orientation="portrait"><label>Figures 27–32.</label><caption><p>Clasping apparatus and genitalia slide. <italic><tp:taxon-name><tp:taxon-name-part taxon-name-part-type="genus">Lygephila</tp:taxon-name-part> <tp:taxon-name-part taxon-name-part-type="species">lubrica</tp:taxon-name-part></tp:taxon-name></italic>.</p></caption><graphic xmlns:xlink="http://www.w3.org/1999/xlink" xlink:href="zookeys-452-107-g004.jpg" position="float" orientation="portrait" xlink:type="simple" id="oo_33684.jpg"/></fig><fig id="F5" position="float" orientation="portrait"><label>Figures 33–38.</label><caption><p>Clasping apparatus. <bold>33, 34</bold> <italic><tp:taxon-name><tp:taxon-name-part taxon-name-part-type="genus">Lygephila</tp:taxon-name-part> <tp:taxon-name-part taxon-name-part-type="species">lubrosa</tp:taxon-name-part> <tp:taxon-name-part taxon-name-part-type="subspecies">lubrosa</tp:taxon-name-part></tp:taxon-name></italic> <bold>33</bold> neotype <bold>35, 36</bold> <italic><tp:taxon-name><tp:taxon-name-part taxon-name-part-type="genus">Lygephila</tp:taxon-name-part> <tp:taxon-name-part taxon-name-part-type="species">lubrosa</tp:taxon-name-part> <tp:taxon-name-part taxon-name-part-type="subspecies">orbonaria</tp:taxon-name-part></tp:taxon-name></italic> <bold>35</bold> neotype <bold>37, 38</bold> <italic><tp:taxon-name><tp:taxon-name-part taxon-name-part-type="genus">Lygephila</tp:taxon-name-part> <tp:taxon-name-part taxon-name-part-type="species">kazachkaratavika</tp:taxon-name-part></tp:taxon-name></italic> 37 neotype.</p></caption><graphic xmlns:xlink="http://www.w3.org/1999/xlink" xlink:href="zookeys-452-107-g005.jpg" position="float" orientation="portrait" xlink:type="simple" id="oo_33685.jpg"/></fig></tp:treatment-sec><tp:treatment-sec sec-type="Distribution"><title>Distribution.</title><p>SW Tajikistan, Pianj river valley.</p></tp:treatment-sec><tp:treatment-sec><!--Section generated to contain objects referenced in tp:taxon-treatment.--><fig id="F2" position="float" orientation="portrait"><label>Figures 11–20.</label><caption><p>Adults. <bold>11–16</bold> <italic><tp:taxon-name><tp:taxon-name-part taxon-name-part-type="genus">Lygephila</tp:taxon-name-part> <tp:taxon-name-part taxon-name-part-type="species">kazachkaratavika</tp:taxon-name-part></tp:taxon-name></italic> <bold>11</bold> neotype, ♂, Balamurum <bold>12</bold> ♀, Kazakhstan, Baigacum <bold>13</bold> ♂, Kazakhstan, Taldy-Kurgan reg. <bold>14</bold> ♀, Kazakstan, Baigacum <bold>15</bold> ♂, Kyrgyzstan, Issyk Kul <bold>16</bold> ♀, Kyrgyzstan, Issyk Kul <bold>17, 18</bold> <italic><tp:taxon-name><tp:taxon-name-part taxon-name-part-type="genus">Lygephila</tp:taxon-name-part> <tp:taxon-name-part taxon-name-part-type="species">lubrosa</tp:taxon-name-part> <tp:taxon-name-part taxon-name-part-type="subspecies">lubrosa</tp:taxon-name-part></tp:taxon-name></italic> <bold>17</bold> neotype, ♂, Kazakhstan, Ili river <bold>18</bold> ♀, Kazakhstan, Baigacum <bold>19, 20</bold> <italic><tp:taxon-name><tp:taxon-name-part taxon-name-part-type="genus">Lygephila</tp:taxon-name-part> <tp:taxon-name-part taxon-name-part-type="species">lubrosa</tp:taxon-name-part> <tp:taxon-name-part taxon-name-part-type="subspecies">orbonaria</tp:taxon-name-part></tp:taxon-name></italic> <bold>19</bold> neotype, ♂, Tajikistan, Pianj river <bold>20</bold> ♂, Tajikistan, Pianj river.</p></caption><graphic xmlns:xlink="http://www.w3.org/1999/xlink" xlink:href="zookeys-452-107-g002.jpg" position="float" orientation="portrait" xlink:type="simple" id="oo_33682.jpg"/></fig></tp:treatment-sec></tp:taxon-treatment>
