# Supplementary material for: Taxonomic studies of the Lygephila lubrica (Freyer, 1842) species complex with notes on other species in the genus (Lepidoptera, Erebidae, Toxocampinae)
Source: Zookeys. 2014 Nov 5;(452):107–29. doi: 10.3897/zookeys.452.8152 (PMC4258635; doi:10.3897/zookeys.452.8152)
Supplement: XML Treatment for Lygephila kazachkaratavika [file zookeys.452.8152-treatment4.xml]

<!DOCTYPE tp:taxon-treatment
  PUBLIC "-//TaxonX//DTD Taxonomic Treatment Publishing DTD v0 20100105//EN" "tax-treatment-NSO.dtd">
<tp:taxon-treatment xmlns:tp="http://www.plazi.org/taxpub"><tp:treatment-meta><kwd-group><label>Taxon classification</label><kwd><named-content content-type="kingdom">Animalia</named-content></kwd><kwd><named-content content-type="order">Lepidoptera</named-content></kwd><kwd><named-content content-type="family">Erebidae</named-content></kwd></kwd-group><mixed-citation publication-type="journal"><person-group><name><surname>Pekarsky</surname><given-names>Oleg</given-names></name></person-group><article-title>Taxonomic studies of the  <italic><tp:taxon-name><tp:taxon-name-part taxon-name-part-type="genus">Lygephila</tp:taxon-name-part> <tp:taxon-name-part taxon-name-part-type="species">lubrica</tp:taxon-name-part></tp:taxon-name></italic> (Freyer, 1842) species complex with notes on other species in the genus (<tp:taxon-name><tp:taxon-name-part taxon-name-part-type="order">Lepidoptera</tp:taxon-name-part></tp:taxon-name>, <tp:taxon-name><tp:taxon-name-part taxon-name-part-type="family">Erebidae</tp:taxon-name-part></tp:taxon-name>, <tp:taxon-name><tp:taxon-name-part taxon-name-part-type="subfamily">Toxocampinae</tp:taxon-name-part></tp:taxon-name>)</article-title><source>Zookeys</source><day>5</day><month>11</month><year>2014</year><volume>2014</volume><issue>452</issue><fpage>107</fpage><lpage>129</lpage><pub-id pub-id-type="doi">10.3897/zookeys.452.8152</pub-id></mixed-citation></tp:treatment-meta><tp:nomenclature><tp:taxon-name>
                            <tp:taxon-name-part taxon-name-part-type="genus">Lygephila</tp:taxon-name-part>
                            <tp:taxon-name-part taxon-name-part-type="species">kazachkaratavika</tp:taxon-name-part>
                        </tp:taxon-name><tp:taxon-authority>Stshetkin YuL &amp; Stshetkin YuYu, 1994 [1997]</tp:taxon-authority><tp:taxon-status xmlns:xlink="http://www.w3.org/1999/xlink" xlink:type="simple">stat. n.</tp:taxon-status><xref>(TL: Kazakhstan, Balamurum)</xref><xref ref-type="fig" rid="F2">Figs 11</xref><xref ref-type="fig" rid="F2">–16</xref><tp:nomenclature-citation-list><tp:nomenclature-citation><tp:taxon-name><tp:taxon-name-part taxon-name-part-type="genus">Lygephila</tp:taxon-name-part> <tp:taxon-name-part taxon-name-part-type="species">lubrosa</tp:taxon-name-part> <tp:taxon-name-part taxon-name-part-type="subspecies">kazachkaratavika</tp:taxon-name-part></tp:taxon-name><comment> Stshetkin YuL &amp; Stshetkin YuYu, 1994 [1997]</comment></tp:nomenclature-citation></tp:nomenclature-citation-list></tp:nomenclature><tp:treatment-sec sec-type="Type material examined"><title>Type material examined.</title><p><bold>Neotype</bold> (here designated) male (Fig. <xref ref-type="fig" rid="F2">11</xref>), 1 ♂, [Kazakhstan], Balamurum, Kara-tau, 1909.VI.21, leg. Koshantshikoff [Kozhantshikov], ex coll. John, slide No. OP2009m (coll. HNHM Budapest).</p></tp:treatment-sec><tp:treatment-sec sec-type="Additional material examined"><title>Additional material examined.</title><p>1 ♀, label1: [Kyrgyzstan], Asia Centr., (Issykul), 1896, revers label1: Toxocampa, von R. Tancré, 5.98, ex. coll. Püngeler, slide No. OP1981f (coll. MNHU); 1 ♂, [Kyrgyzstan], Issi-Kul, slide No. OP2067m (coll. NHMW); 1 ♀, label1: [Kazakhstan], Syr-Daria, Baigacum, Koshantschikoff, revers label1: 20.6.13, label2: 21/6, 1913, 3/7; 1 ♀, label1: [Kazakhstan], Syr-Daria, Baigacum, Koshantschikoff, revers label1: 21.6.13, label2: 21/6, 1913, 4/7; 1 ♀, label1: [Kazakhstan], Syr-Daria, Baigacum, Koshantschikoff, revers label1: 22.6.13, label2: 22/6, 1913, 5/7, ex. coll. Püngeler, slide No. OP1932f (coll. MNHU); 1 ♀, label1: [Kazakhstan], Syr-Daria, Baigacum, Koshantschikoff, revers label1: 23.VI.13, label2: 23/6, 1913, 6/7, ex. coll. Püngeler, slide No. OP1980f (coll. MNHU); 1 ♂, Kazakhstan, Taldy-Kurgan reg., Ili riv., Boroghudsir, 450m, 7–19.06.1996, slide No. OP2017m (coll. P. Gyulai).</p></tp:treatment-sec><tp:treatment-sec sec-type="Taxonomy"><title>Taxonomy.</title><p>Described as subspecies of <italic><tp:taxon-name><tp:taxon-name-part taxon-name-part-type="genus">Lygephila</tp:taxon-name-part> <tp:taxon-name-part taxon-name-part-type="species">lubrosa</tp:taxon-name-part></tp:taxon-name></italic>. It is known that the author did not visit the museum collection of ZIN (ZISP) before writing his article on <italic><tp:taxon-name><tp:taxon-name-part taxon-name-part-type="genus">Lygephila</tp:taxon-name-part></tp:taxon-name></italic> and did not designate a holotype (personal comment of A. Matov). Also, potential type material of <italic><tp:taxon-name><tp:taxon-name-part taxon-name-part-type="genus">Lygephila</tp:taxon-name-part> <tp:taxon-name-part taxon-name-part-type="species">lubrosa</tp:taxon-name-part> <tp:taxon-name-part taxon-name-part-type="subspecies">kazachkaratavika</tp:taxon-name-part></tp:taxon-name></italic> has not been found in any of the private collections where Stchetkin YuL’s material was purchased. So, the holotype most likely was never designated. To ensure stability of nomenclature and identification of the taxon it is necessary to designate neotype. A specimen from Kozhantshikov’s material preserved in the HNHM Budapest with the same label data as published in original description is hereby designated as neotype.</p></tp:treatment-sec><tp:treatment-sec sec-type="Diagnosis"><title>Diagnosis.</title><p>Easily separable from <!--PageBreak--><!--PageBreak--><!--PageBreak--><!--PageBreak--><!--PageBreak--><!--PageBreak--><!--PageBreak--><!--PageBreak--><italic><tp:taxon-name><tp:taxon-name-part taxon-name-part-type="genus">Lygephila</tp:taxon-name-part> <tp:taxon-name-part taxon-name-part-type="species">lubrica</tp:taxon-name-part></tp:taxon-name></italic> and <italic><tp:taxon-name><tp:taxon-name-part taxon-name-part-type="genus">Lygephila</tp:taxon-name-part> <tp:taxon-name-part taxon-name-part-type="species">lubrosa</tp:taxon-name-part></tp:taxon-name></italic> by the very contrasting, well-developed pattern on the forewings. In the male genitalia, it differs from all close relatives by its wider dilatation of the uncus, and the more acute apex of the valva (males); the longer antrum with a deep slit-like cleft on the posterior margin is diagnostic for females.</p></tp:treatment-sec><tp:treatment-sec sec-type="Description"><title>Description.</title><p>Wingspan 41–44 mm. Head and body brownish grey; collar dark chocolate brown. Forewing contrastingly marked, variable in coloration from mottled light greyish brown to uniform dark brown; noctuid pattern well developed; subbasal line traceable; antemedial line arched, consisting of three elongated patches edged by light fascia basally; medial shade waved, bifurcated from below cell to anal margin, with two costal patches; reniform stigma somewhat triangular, black, sometimes with satellite streak-like spots on outer margin; orbicular stigma absent; postmedial line distinct; subterminal line with light fascia; terminal line a row of black dots. Hindwing ochreous; transverse line distinct; small discal spot present on underside; border between pale proximal part and dark outer third diffuse; fringes ochreous.</p><p><bold>Male genitalia</bold> (Figs <xref ref-type="fig" rid="F5">37</xref>, <xref ref-type="fig" rid="F5">38</xref>, <xref ref-type="fig" rid="F7">42</xref>, <xref ref-type="fig" rid="F7">43</xref>). Uncus stem short, stout, distal part dilated, terminated in fine tip; anal tube membranous with oval hardening of tissue - scaphial crown on scaphium and with sclerotized fig on subscaphium; valva elongated, relatively wide with parallel margins in the middle and convergent basally and distally; clasper digitiform, undulate, placed subapically, not reaching costa. Aedeagus straight, long, tubular, with small sclerotized fig on ventral side of carina. Vesica globular, multidiverticulate, membranous; basal diverticulum small; medial diverticulum large, cupola shaped with two hemispherical chambers medially and basally; 1<sup>st</sup> terminal diverticulum large, more or less wedge shaped, with one part densely scobinated and membranous cauliflower-like, opposite part bearing numerous small pockets; 2<sup>nd</sup> terminal diverticulum tubular, elongated, scobinated on top; 3<sup>rd</sup> terminal diverticulum medium sized with lateral bulging; 4<sup>th</sup> terminal diverticulum large, conical, situated opposite to 3<sup>rd</sup> medial diverticulum; terminal tube membranous, as long as aedeagus, opening point of terminal tube located subbasally near carina.</p><p><bold>Female genitalia</bold> (Figs <xref ref-type="fig" rid="F8">62</xref>, <xref ref-type="fig" rid="F8">63</xref>). Ovipositor relatively large, broad, papillae anales hairy with very long setae on apical edges. Apophyses anteriores long and thin, apophyses posteriores thin, somewhat longer than apophyses anteriores. Ostium broad, antrum tapering, funnel shaped, posterior margin deeply incised producing slit-like cleft; ductus bursae small; appendix bursae small; corpus bursae membranous, ovoid.</p><fig id="F6" position="float" orientation="portrait"><label>Figures 39–41.</label><caption><p>Vesica structure of <italic><tp:taxon-name><tp:taxon-name-part taxon-name-part-type="genus">Lygephila</tp:taxon-name-part> <tp:taxon-name-part taxon-name-part-type="species">lubrica</tp:taxon-name-part></tp:taxon-name></italic>. <bold>39, 40</bold> Mongolia, Hovd aimak, slide No. OP1957m <bold>39</bold> lateral view <bold>40</bold> lateral view opposite side <bold>41</bold> Russia, Altai, Kupchegen, slide No. OP1962m, lateral view.</p></caption><graphic xmlns:xlink="http://www.w3.org/1999/xlink" xlink:href="zookeys-452-107-g006.jpg" position="float" orientation="portrait" xlink:type="simple" id="oo_33686.jpg"/></fig><fig id="F7" position="float" orientation="portrait"><label>Figures 42–45.</label><caption><p>Vesica structure. <bold>42, 43</bold> <italic><tp:taxon-name><tp:taxon-name-part taxon-name-part-type="genus">Lygephila</tp:taxon-name-part> <tp:taxon-name-part taxon-name-part-type="species">kazachkaratavika</tp:taxon-name-part></tp:taxon-name></italic>, neotype, Kazakhstan, Balamurum, slide No. OP2009m <bold>42</bold> lateral view <bold>43</bold> lateral view opposite side <bold>44, 45</bold> <italic><tp:taxon-name><tp:taxon-name-part taxon-name-part-type="genus">Lygephila</tp:taxon-name-part> <tp:taxon-name-part taxon-name-part-type="species">lubrosa</tp:taxon-name-part> <tp:taxon-name-part taxon-name-part-type="subspecies">lubrosa</tp:taxon-name-part></tp:taxon-name></italic>, neotype, Kazakhstan, Ili river, slide No. OP2082m <bold>44</bold> lateral view <bold>45</bold> lateral view opposite side.</p></caption><graphic xmlns:xlink="http://www.w3.org/1999/xlink" xlink:href="zookeys-452-107-g007.jpg" position="float" orientation="portrait" xlink:type="simple" id="oo_33687.jpg"/></fig><fig id="F8" position="float" orientation="portrait"><label>Figures 46–63.</label><caption><p>Female genitalia. <bold>46–57</bold> <italic><tp:taxon-name><tp:taxon-name-part taxon-name-part-type="genus">Lygephila</tp:taxon-name-part> <tp:taxon-name-part taxon-name-part-type="species">lubrica</tp:taxon-name-part></tp:taxon-name></italic> <bold>58–61</bold> <italic><tp:taxon-name><tp:taxon-name-part taxon-name-part-type="genus">Lygephila</tp:taxon-name-part> <tp:taxon-name-part taxon-name-part-type="species">lubrosa</tp:taxon-name-part> <tp:taxon-name-part taxon-name-part-type="subspecies">lubrosa</tp:taxon-name-part></tp:taxon-name></italic> <bold>58</bold> ventral view <bold>59</bold> dorsal view <bold>60</bold> lateral view <bold>61</bold> lateral view <bold>62, 63</bold> <italic><tp:taxon-name><tp:taxon-name-part taxon-name-part-type="genus">Lygephila</tp:taxon-name-part> <tp:taxon-name-part taxon-name-part-type="species">kazachkaratavika</tp:taxon-name-part></tp:taxon-name></italic>.</p></caption><graphic xmlns:xlink="http://www.w3.org/1999/xlink" xlink:href="zookeys-452-107-g008.jpg" position="float" orientation="portrait" xlink:type="simple" id="oo_33688.jpg"/></fig></tp:treatment-sec><tp:treatment-sec sec-type="Distribution"><title>Distribution.</title><p>Kazakhstan, Kyrgyzstan.</p></tp:treatment-sec><tp:treatment-sec><!--Section generated to contain objects referenced in tp:taxon-treatment.--><fig id="F2" position="float" orientation="portrait"><label>Figures 11–20.</label><caption><p>Adults. <bold>11–16</bold> <italic><tp:taxon-name><tp:taxon-name-part taxon-name-part-type="genus">Lygephila</tp:taxon-name-part> <tp:taxon-name-part taxon-name-part-type="species">kazachkaratavika</tp:taxon-name-part></tp:taxon-name></italic> <bold>11</bold> neotype, ♂, Balamurum <bold>12</bold> ♀, Kazakhstan, Baigacum <bold>13</bold> ♂, Kazakhstan, Taldy-Kurgan reg. <bold>14</bold> ♀, Kazakstan, Baigacum <bold>15</bold> ♂, Kyrgyzstan, Issyk Kul <bold>16</bold> ♀, Kyrgyzstan, Issyk Kul <bold>17, 18</bold> <italic><tp:taxon-name><tp:taxon-name-part taxon-name-part-type="genus">Lygephila</tp:taxon-name-part> <tp:taxon-name-part taxon-name-part-type="species">lubrosa</tp:taxon-name-part> <tp:taxon-name-part taxon-name-part-type="subspecies">lubrosa</tp:taxon-name-part></tp:taxon-name></italic> <bold>17</bold> neotype, ♂, Kazakhstan, Ili river <bold>18</bold> ♀, Kazakhstan, Baigacum <bold>19, 20</bold> <italic><tp:taxon-name><tp:taxon-name-part taxon-name-part-type="genus">Lygephila</tp:taxon-name-part> <tp:taxon-name-part taxon-name-part-type="species">lubrosa</tp:taxon-name-part> <tp:taxon-name-part taxon-name-part-type="subspecies">orbonaria</tp:taxon-name-part></tp:taxon-name></italic> <bold>19</bold> neotype, ♂, Tajikistan, Pianj river <bold>20</bold> ♂, Tajikistan, Pianj river.</p></caption><graphic xmlns:xlink="http://www.w3.org/1999/xlink" xlink:href="zookeys-452-107-g002.jpg" position="float" orientation="portrait" xlink:type="simple" id="oo_33682.jpg"/></fig><fig id="F5" position="float" orientation="portrait"><label>Figures 33–38.</label><caption><p>Clasping apparatus. <bold>33, 34</bold> <italic><tp:taxon-name><tp:taxon-name-part taxon-name-part-type="genus">Lygephila</tp:taxon-name-part> <tp:taxon-name-part taxon-name-part-type="species">lubrosa</tp:taxon-name-part> <tp:taxon-name-part taxon-name-part-type="subspecies">lubrosa</tp:taxon-name-part></tp:taxon-name></italic> <bold>33</bold> neotype <bold>35, 36</bold> <italic><tp:taxon-name><tp:taxon-name-part taxon-name-part-type="genus">Lygephila</tp:taxon-name-part> <tp:taxon-name-part taxon-name-part-type="species">lubrosa</tp:taxon-name-part> <tp:taxon-name-part taxon-name-part-type="subspecies">orbonaria</tp:taxon-name-part></tp:taxon-name></italic> <bold>35</bold> neotype <bold>37, 38</bold> <italic><tp:taxon-name><tp:taxon-name-part taxon-name-part-type="genus">Lygephila</tp:taxon-name-part> <tp:taxon-name-part taxon-name-part-type="species">kazachkaratavika</tp:taxon-name-part></tp:taxon-name></italic> 37 neotype.</p></caption><graphic xmlns:xlink="http://www.w3.org/1999/xlink" xlink:href="zookeys-452-107-g005.jpg" position="float" orientation="portrait" xlink:type="simple" id="oo_33685.jpg"/></fig></tp:treatment-sec></tp:taxon-treatment>
