# Supplementary material for: Taxonomic studies of the Lygephila lubrica (Freyer, 1842) species complex with notes on other species in the genus (Lepidoptera, Erebidae, Toxocampinae)
Source: Zookeys. 2014 Nov 5;(452):107–29. doi: 10.3897/zookeys.452.8152 (PMC4258635; doi:10.3897/zookeys.452.8152)
Supplement: XML Treatment for Lygephila lupina [file zookeys.452.8152-treatment5.xml]

<!DOCTYPE tp:taxon-treatment
  PUBLIC "-//TaxonX//DTD Taxonomic Treatment Publishing DTD v0 20100105//EN" "tax-treatment-NSO.dtd">
<tp:taxon-treatment xmlns:tp="http://www.plazi.org/taxpub"><tp:treatment-meta><kwd-group><label>Taxon classification</label><kwd><named-content content-type="kingdom">Animalia</named-content></kwd><kwd><named-content content-type="order">Lepidoptera</named-content></kwd><kwd><named-content content-type="family">Erebidae</named-content></kwd></kwd-group><mixed-citation publication-type="journal"><person-group><name><surname>Pekarsky</surname><given-names>Oleg</given-names></name></person-group><article-title>Taxonomic studies of the  <italic><tp:taxon-name><tp:taxon-name-part taxon-name-part-type="genus">Lygephila</tp:taxon-name-part> <tp:taxon-name-part taxon-name-part-type="species">lubrica</tp:taxon-name-part></tp:taxon-name></italic> (Freyer, 1842) species complex with notes on other species in the genus (<tp:taxon-name><tp:taxon-name-part taxon-name-part-type="order">Lepidoptera</tp:taxon-name-part></tp:taxon-name>, <tp:taxon-name><tp:taxon-name-part taxon-name-part-type="family">Erebidae</tp:taxon-name-part></tp:taxon-name>, <tp:taxon-name><tp:taxon-name-part taxon-name-part-type="subfamily">Toxocampinae</tp:taxon-name-part></tp:taxon-name>)</article-title><source>Zookeys</source><day>5</day><month>11</month><year>2014</year><volume>2014</volume><issue>452</issue><fpage>107</fpage><lpage>129</lpage><pub-id pub-id-type="doi">10.3897/zookeys.452.8152</pub-id></mixed-citation></tp:treatment-meta><tp:nomenclature><tp:taxon-name>
                            <tp:taxon-name-part taxon-name-part-type="genus">Lygephila</tp:taxon-name-part>
                            <tp:taxon-name-part taxon-name-part-type="species">lupina</tp:taxon-name-part>
                        </tp:taxon-name><tp:taxon-authority>(Graeser, 1890)</tp:taxon-authority><tp:taxon-status xmlns:xlink="http://www.w3.org/1999/xlink" xlink:type="simple">stat. n.</tp:taxon-status><xref ref-type="fig" rid="F9">Figs 64</xref><xref ref-type="fig" rid="F9">, 65</xref><!--PageBreak--><tp:nomenclature-citation-list><tp:nomenclature-citation><tp:taxon-name><tp:taxon-name-part taxon-name-part-type="genus">Toxocampa</tp:taxon-name-part> <tp:taxon-name-part taxon-name-part-type="species">lupina</tp:taxon-name-part></tp:taxon-name><comment> Graeser, 1890, Berliner Entomologische Zeitschrift, 35: 71–84. (TL: [Russia, Judish Autonomy, Radde] Raddefka)</comment></tp:nomenclature-citation><tp:nomenclature-citation><tp:taxon-name><tp:taxon-name-part taxon-name-part-type="genus">Lygephila</tp:taxon-name-part> <tp:taxon-name-part taxon-name-part-type="species">mirabilis</tp:taxon-name-part></tp:taxon-name><comment> (Bryk, 1948), <bold>syn. n.</bold></comment></tp:nomenclature-citation><tp:nomenclature-citation><tp:taxon-name><tp:taxon-name-part taxon-name-part-type="genus">Eccrita</tp:taxon-name-part> <tp:taxon-name-part taxon-name-part-type="species">mirabilis</tp:taxon-name-part></tp:taxon-name><comment> Bryk, 1948 (TL: N Korea, Shuotsu)</comment></tp:nomenclature-citation></tp:nomenclature-citation-list></tp:nomenclature><tp:treatment-sec sec-type="Type material examined"><title>Type material examined.</title><p>♀ Type, Amur Centr. (Radde), [18]87, ex. coll. Püngeler, slide No. OP1931f (coll. MNHU).</p><!--PageBreak--></tp:treatment-sec><tp:treatment-sec sec-type="Additional material examined"><title>Additional material examined.</title><p>1 ♀, [RFE], Ussuriysk dist., Kajmanovka, 20.VII.[19]82, leg. Ivanov, slide No. 0321Matov (coll. ZISP). 1 ♀, [China], Tapaishan im Tsinling, Sued-Shensi, Ca. 1700 m, 14.7.1936, H. Höne, slide No. OP2402f, 1 ♀, [China], Tapaishan im Tsinling, Sued-Shensi, Ca. 1700 m, 10.8.1936, H. Höne, slide No. OP2403f (coll. ZFMK).</p></tp:treatment-sec><tp:treatment-sec sec-type="Note"><title>Note.</title><p>There is a lot of confusion between <italic><tp:taxon-name><tp:taxon-name-part taxon-name-part-type="genus">Lygephila</tp:taxon-name-part> <tp:taxon-name-part taxon-name-part-type="species">mirabilis</tp:taxon-name-part></tp:taxon-name></italic> and <italic><tp:taxon-name><tp:taxon-name-part taxon-name-part-type="genus">Lygephila</tp:taxon-name-part> <tp:taxon-name-part taxon-name-part-type="species">vulcanea</tp:taxon-name-part></tp:taxon-name></italic> (Butler, 1881) in the literature with regard to illustrations of the adults and genitalia. The taxonomic clarification of this problem will be given in a separate publication.</p></tp:treatment-sec><tp:treatment-sec sec-type="Taxonomy"><title>Taxonomy.</title><p>The identity of <italic><tp:taxon-name><tp:taxon-name-part taxon-name-part-type="genus">Lygephila</tp:taxon-name-part> <tp:taxon-name-part taxon-name-part-type="species">lupina</tp:taxon-name-part></tp:taxon-name></italic> was unclear for a long time. <italic><tp:taxon-name><tp:taxon-name-part taxon-name-part-type="genus">Lygephila</tp:taxon-name-part> <tp:taxon-name-part taxon-name-part-type="species">lupina</tp:taxon-name-part></tp:taxon-name></italic> was described, according to the original description, from Radde, central Amur [Khabarovsk region] (Graeser 1890) on the basis of a single male from the collection of Taylor Tancré, in comparison with <italic><tp:taxon-name><tp:taxon-name-part taxon-name-part-type="genus">Lygephila</tp:taxon-name-part> <tp:taxon-name-part taxon-name-part-type="species">maxima</tp:taxon-name-part></tp:taxon-name></italic> (Bremer, 1861). The Püngeler collection, now in MNHU, contains a female specimen with a type label (Fig. <xref ref-type="fig" rid="F9">64</xref>). One can be convinced from the information given by the handwriting of Püngeler on the opposite side of the collecting label (made in May 1905) that this is a true type specimen from the Tancré collection and it is a female, not a male. Thus, Graeser was mistaken about the sex of the type specimen. The study of the genitalia of the type specimen reveals that <italic><tp:taxon-name><tp:taxon-name-part taxon-name-part-type="genus">Lygephila</tp:taxon-name-part> <tp:taxon-name-part taxon-name-part-type="species">lupina</tp:taxon-name-part></tp:taxon-name></italic> is conspecific with the species known as <italic><tp:taxon-name><tp:taxon-name-part taxon-name-part-type="genus">Lygephila</tp:taxon-name-part> <tp:taxon-name-part taxon-name-part-type="species">mirabilis</tp:taxon-name-part></tp:taxon-name></italic> (Bryk, 1948). <italic><tp:taxon-name><tp:taxon-name-part taxon-name-part-type="genus">Lygephila</tp:taxon-name-part> <tp:taxon-name-part taxon-name-part-type="species">mirabilis</tp:taxon-name-part></tp:taxon-name></italic>, therefore, is a junior synonym of <italic><tp:taxon-name><tp:taxon-name-part taxon-name-part-type="genus">Lygephila</tp:taxon-name-part> <tp:taxon-name-part taxon-name-part-type="species">lupina</tp:taxon-name-part></tp:taxon-name></italic>, syn. n.</p><fig id="F9" position="float" orientation="portrait"><label>Figures 64–69.</label><caption><p><bold>64–66</bold> Adults. 64, 65 <italic><tp:taxon-name><tp:taxon-name-part taxon-name-part-type="genus">Lygephila</tp:taxon-name-part> <tp:taxon-name-part taxon-name-part-type="species">lupina</tp:taxon-name-part></tp:taxon-name></italic> (=<italic><tp:taxon-name><tp:taxon-name-part taxon-name-part-type="species">mirabilis</tp:taxon-name-part></tp:taxon-name></italic>) <bold>64</bold> ♀, Type, Russia, Raddefka <bold>65</bold> Russia, Kajmanovka <bold>66</bold> <italic><tp:taxon-name><tp:taxon-name-part taxon-name-part-type="genus">Lygephila</tp:taxon-name-part> <tp:taxon-name-part taxon-name-part-type="species">vulcanea</tp:taxon-name-part></tp:taxon-name></italic> ♀, Japan <bold>67–69</bold> Female genitalia <bold>67, 68</bold> <italic><tp:taxon-name><tp:taxon-name-part taxon-name-part-type="genus">Lygephila</tp:taxon-name-part> <tp:taxon-name-part taxon-name-part-type="species">lupina</tp:taxon-name-part></tp:taxon-name></italic> (=<italic><tp:taxon-name><tp:taxon-name-part taxon-name-part-type="species">mirabilis</tp:taxon-name-part></tp:taxon-name></italic>) 67 Russia, Raddefka, slide No. OP1931f <bold>68</bold> Russia, Kajmanovka, slide No. 0321Matov <bold>69</bold> <italic><tp:taxon-name><tp:taxon-name-part taxon-name-part-type="genus">Lygephila</tp:taxon-name-part> <tp:taxon-name-part taxon-name-part-type="species">vulcanea</tp:taxon-name-part></tp:taxon-name></italic>, Japan, slide No. OP2442f.</p></caption><graphic xmlns:xlink="http://www.w3.org/1999/xlink" xlink:href="zookeys-452-107-g009.jpg" position="float" orientation="portrait" xlink:type="simple" id="oo_33689.jpg"/></fig></tp:treatment-sec><tp:treatment-sec sec-type="Diagnosis"><title>Diagnosis.</title><p>The distinctive features of <italic><tp:taxon-name><tp:taxon-name-part taxon-name-part-type="genus">Lygephila</tp:taxon-name-part> <tp:taxon-name-part taxon-name-part-type="species">lupina</tp:taxon-name-part></tp:taxon-name></italic> and <italic><tp:taxon-name><tp:taxon-name-part taxon-name-part-type="genus">Lygephila</tp:taxon-name-part> <tp:taxon-name-part taxon-name-part-type="species">vulcanea</tp:taxon-name-part></tp:taxon-name></italic> (Fig. <xref ref-type="fig" rid="F9">66</xref>) are given in the works of <xref ref-type="bibr" rid="B15">Sviridov (1990)</xref> and <xref ref-type="bibr" rid="B4">Kononenko (1996)</xref> (under the names <italic><tp:taxon-name><tp:taxon-name-part taxon-name-part-type="genus">Lygephila</tp:taxon-name-part> <tp:taxon-name-part taxon-name-part-type="species">vulcanea</tp:taxon-name-part></tp:taxon-name></italic> and <italic><tp:taxon-name><tp:taxon-name-part taxon-name-part-type="genus">Lygephila</tp:taxon-name-part> <tp:taxon-name-part taxon-name-part-type="species">mirabilis</tp:taxon-name-part></tp:taxon-name></italic>). The main external differences between the two species are found in the colouration and shape of the forewing: <italic><tp:taxon-name><tp:taxon-name-part taxon-name-part-type="genus">Lygephila</tp:taxon-name-part> <tp:taxon-name-part taxon-name-part-type="species">lupina</tp:taxon-name-part></tp:taxon-name></italic> is broader winged and paler in colouration, usually ochreous brown to buff coloured, whereas <italic><tp:taxon-name><tp:taxon-name-part taxon-name-part-type="genus">Lygephila</tp:taxon-name-part> <tp:taxon-name-part taxon-name-part-type="species">vulcanea</tp:taxon-name-part></tp:taxon-name></italic> is darker, deep brown to claret brown, most often with a clearly visible violaceous shade and the forewing apex is somewhat more pointed. In the majority of the specimens the reniform stigma of <italic><tp:taxon-name><tp:taxon-name-part taxon-name-part-type="genus">Lygephila</tp:taxon-name-part> <tp:taxon-name-part taxon-name-part-type="species">lupina</tp:taxon-name-part></tp:taxon-name></italic> is stronger, sharper, and more distinctly marked against the paler background. The female genitalia differ from those of <italic><tp:taxon-name><tp:taxon-name-part taxon-name-part-type="genus">Lygephila</tp:taxon-name-part> <tp:taxon-name-part taxon-name-part-type="species">vulcanea</tp:taxon-name-part></tp:taxon-name></italic> (Fig. <xref ref-type="fig" rid="F9">69</xref>) by the shallower incision of the posterior margin of the antrum.</p></tp:treatment-sec><tp:treatment-sec sec-type="Description"><title>Description.</title><p>Wingspan 44–49 mm. Head and body brownish grey; collar dark chocolate brown. Forewing brownish grey with sparse dark brown irroration; subbasal line indistinct; antemedial line arched with costal patch; reniform stigma large, dark brown, consists of 5 or 6 streak-like spots; orbicular stigma absent; postmedial and subterminal lines distinct; terminal line a row of black dots. Hindwing brownish; small discal spot present on underside; outer third dark brown; fringes as ground color.</p><p><bold>Female genitalia</bold> (Figs <xref ref-type="fig" rid="F9">67</xref>, <xref ref-type="fig" rid="F9">68</xref>). Ovipositor long, papillae anales large, hairy with long setae on apical edges. Apophyses anteriores relatively short, apophyses posteriores thin, longer than apophyses anteriores. Antrum long, narrow anteriorly, dilated posteriorly, ostium broad, posterior margin with small U-shaped cleft. Corpus bursae membranous, ovoid.</p></tp:treatment-sec><tp:treatment-sec sec-type="Distribution"><title>Distribution.</title><p>Russian Far East, China, Korea.</p><!--PageBreak--><!--PageBreak--></tp:treatment-sec><ref-list><ref id="B15"><mixed-citation xmlns:xlink="http://www.w3.org/1999/xlink" xlink:type="simple"><person-group><name name-style="western"><surname>Sviridov</surname><given-names>AV</given-names></name></person-group> (<year>1990</year>) <article-title>K tipovym materialam sovok, opisannyh F. Brikom iz Korei.</article-title><source>Novosti faunistiki i sistematiki</source>. <publisher-loc>Kiev</publisher-loc>, <fpage>97</fpage>–<lpage>100</lpage>. <comment>[in Russian]</comment></mixed-citation></ref><ref id="B4"><mixed-citation xmlns:xlink="http://www.w3.org/1999/xlink" xlink:type="simple"><person-group><name name-style="western"><surname>Kononenko</surname><given-names>VS</given-names></name></person-group> (<year>1996</year>) <article-title>A revised catalogue of types of the <tp:taxon-name><tp:taxon-name-part taxon-name-part-type="family">Noctuidae</tp:taxon-name-part></tp:taxon-name> (<tp:taxon-name><tp:taxon-name-part taxon-name-part-type="order">Lepidoptera</tp:taxon-name-part></tp:taxon-name>) described by F. Bryk (1948) from the Korean Peninsula.</article-title><source><tp:taxon-name><tp:taxon-name-part taxon-name-part-type="class">Insecta</tp:taxon-name-part></tp:taxon-name> Koreana</source><volume>13</volume>: <fpage>1</fpage>–<lpage>26</lpage>.</mixed-citation></ref></ref-list></tp:taxon-treatment>
